# Supplementary material for: How Delphi studies in the health sciences find consensus: a scoping review
Source: Syst Rev. 2025 Jan 14;14:14. doi: 10.1186/s13643-024-02738-3 (PMC11734368; doi:10.1186/s13643-024-02738-3)
Supplement: Supplementary file 1 — Additional file 1: Overview of the analyzed publications and results of the qualitative content analysis. [file 13643_2024_2738_MOESM1_ESM.xlsx]

## Sheet: Final
ID	Author/Year	Article title	Area	Delphi variant	Consensus criterion for rating scales	Percentage level consensus	Sampling strategy	Number of participants first round	Number of participants last round	Heterogeneity of expertise	Scope	Survey software	Question types first Delphi round	Number of items first Delphi round	Question types last Delphi round	Number of items last Delphi round	Width of rating scale	Rating scale, evasive category	Randomization of questionnaire content	Timing of consensus definition	Method and/or literature reference for the analysis of qualitative data	Feedback design to reconsider the judgments	Termination criterion	Number of rounds
1	Adams et al. 2020	A Delphi survey to determine a definition and description of hyperacusis by clinician consensus.	clinical patient care	classic	Percentage agreement (adjacent scale points)	70% 90%	snowball sampling pool from a previous project or register	41	33	Heterogeneous	national (UK)	Online Surveys	Open-ended questions	3	Closed questions with possibility to comment	79	4-point scale 5-point scale (1=Always, 5=Never)	reported	not reported or not applicable	a priori	Thematic analysis	group response or summary	Number of rounds	3
2	Aeyels et al. 2018	Key interventions and quality indicators for quality improvement of STEMI care: a RAND Delphi survey.	clinical patient care	classic	Percentage agreement (other conditions)	0.75	purposive sampling	34	32	Heterogeneous	national (Belgium)	LimeSurvey	Closed questions with possibility to comment	70	Closed questions	73	9-point scale (1=not appropriate, 9=very appropriate)	unclear or not reported	not reported or not applicable	a priori	unclear or not reported	group response or summary individual response	Number of rounds	2
3	Afzal & Jafar 2020	Attacks on healthcare: what information is needed to understand their impact?–a Delphi study.	healthcare/public health	classic	Percentage agreement (adjacent scale points)	0.7	purposive sampling	17	13	Heterogeneous	international	not reported or not applicable	Open-ended questions	1	Closed questions with possibility to comment	66	7-point scale (7=Entirely Agree, 1=Entirely Disagree)	unclear or not reported	not reported or not applicable	unclear or not reported	Content analysis	group response or summary individual response	Number of rounds	3
4	Aghaji et al. 2021	Technical capacities needed to implement the WHO’s primary eye care package for Africa: Results of a Delphi process.	healthcare/public health	classic	Percentage agreement (adjacent scale points)	0.7	snowball sampling purposive sampling	9	9	Heterogeneous	local (sub-Saharan Africa)	Microsoft Excel	Closed questions with possibility to comment	81	Closed questions	unclear or not reported	4-­point scale (1=strongly agree, 4=strongly disagree)	unclear or not reported	not reported or not applicable	a priori	unclear or not reported	group response or summary	unclear or not reported	2
5	Agüera-Ortiz et al. 2021	Depression in Alzheimer’s Disease: A Delphi Consensus on Etiology, Risk Factors, and Clinical Management.	clinical patient care	modified	Percentage agreement (adjacent scale points) standardized measure of central tendency	0.67	snowball sampling	37	unclear or not reported	Heterogeneous	national (Spain)	not reported or not applicable	Closed questions with possibility to comment	53	Closed questions	unclear or not reported	9-point scale (1=disagree, 9=agree)	unclear or not reported	not reported or not applicable	unclear or not reported	unclear or not reported	group response or summary	unclear or not reported	2
6	Ahmed et al. 2020	Key indicators for appraising adolescent sexual and reproductive health in South Asia: international expert consensus exercise using the Delphi technique.	healthcare/public health	modified	Dependency analyses	not applicable	purposive sampling	24	6	Heterogeneous	international	LimeSurvey	Closed questions with possibility to comment	27	unclear or not reported	41	5-point scale (5=high relevance, 1=not relevant)	unclear or not reported	not reported or not applicable	unclear or not reported	Content analysis	group response or summary	unclear or not reported	3
7	Alakaloko et al. 2019	Determination of Visual Portfolio for Surgeons OverSeas Assessment of Surgical Needs Nigeria Study: Consensus Generation through an e-Delphi Process.	healthcare/public health	classic	standardized measure of dispersion	not applicable	purposive sampling	13	8	Homogeneous	international	Microsoft Word	Closed questions	31	Closed questions	31	5-point scale (1=strongly disagree, 5=strongly agree)	unclear or not reported	not reported or not applicable	unclear or not reported	not applicable	individual response group response or summary	Consensus reached	2
8	Albarqouni et al. 2018	Core Competencies in Evidence-Based Practice for Health Professionals: Consensus Statement Based on a Systematic Review and Delphi Survey.	medical education	modified	Percentage agreement (other conditions)	0.7	snowball sampling purposive sampling	184	144	Heterogeneous	international	SurveyMonkey	Closed questions with possibility to comment	86	Closed questions with possibility to comment	77	4-point scale (omitted: is not a priority to be included in an EBP teaching program, practiced with exercises: should be practiced with exercises in an EBP teaching program)	unclear or not reported	not reported or not applicable	a prioi	unclear or not reported	group response or summary	unclear or not reported	2
9	Alenazi et al. 2020	Identification of type 2 diabetes management mobile app features and engagement strategies: Modified delphi approach.	healthcare/public health	modified	Dependency analyses	not applicable	purposive sampling snowball sampling	11	11	Heterogeneous	national (Saudi Arabia)	SurveyMonkey	Open-ended questions	2	Closed questions with possibility to comment	57	5-point scale (1=srongly disagree, 5=strongly agree)	reported	not reported or not applicable	unclear or not reported	unclear or not reported	group response or summary	Consensus reached	4
10	Ali et al. 2018	Optimizing an eHealth insomnia intervention for children with neurodevelopmental disorders: a Delphi study	clinical patient care	classic	standardized measure of central tendency standardized measure of dispersion	not applicable	purposive sampling	27	18	Heterogeneous	unclear or not reported	not reported or not applicable	Open-ended questions	1	Closed questions with possibility to comment	13	7-point scale (1=not at all important, 7=extremely important)	reported	not reported or not applicable	unclear or not reported	Thematic analysis	group response or summary	Other	3
11	Aloi et al. 2019	Refining diagnosis and management of chronic venous disease: Outcomes of a modified Delphi consensus process.	clinical patient care	modified	Percentage agreement (adjacent scale points)	0.7	purposive sampling	33	unclear or not reported	Heterogeneous	national (Italy)	not reported or not applicable	Closed questions	24	Closed questions	12	5-point scale (1=disagree, 5=agree)	unclear or not reported	not reported or not applicable	a priori	not applicable	group response or summary	unclear or not reported	2
12	Alrasheed et al. 2018	Building consensus for the development of child eye care services in South Darfur State of Sudan using the Delphi technique.	healthcare/public health	classic	Percentage agreement (adjacent scale points)	0.8	purposive sampling	18	16	Heterogeneous	regional (South Darfur State)	Microsoft Excel	Closed questions with possibility to comment	unclear or not reported	Closed questions	unclear or not reported	5-point scale (5=strongly agree, 1=strongly disagree)	unclear or not reported	not reported or not applicable	a priori	unclear or not reported	group response or summary individual response	Consensus reached Stability of judgements	3
13	Alvarez & Colonna 2020	Characteristics of a technology-based intervention for young drivers’ hazard perception: A Delphi study.	healthcare/public health	modified	standardized measure of dispersion Percentage agreement (other conditions)	0.7	purposive sampling	18	14	Heterogeneous	international	Qualtrics	Closed questions with possibility to comment	18	Closed questions with possibility to comment	18	7-point scale (1=Not a priority, 7=Essential priority) 3-point scale (1=Should be ranked as a lower priority, 3=Should be ranked as a higher priority)	unclear or not reported	not reported or not applicable	unclear or not reported	unclear or not reported	group response or summary	unclear or not reported	3
14	Asfar et al. 2020	Delphi study among international expert panel to develop waterpipe-specific health warning labels.	healthcare/public health	modified	standardized measure of dispersion	not applicable	purposive sampling	30	unclear or not reported	Heterogeneous	international	not reported or not applicable	Closed questions with possibility to comment	28	Closed questions	20	10-point scale (1=not at all, 10=very)	unclear or not reported	not reported or not applicable	unclear or not reported	unclear or not reported	group response or summary individual response	unclear or not reported	3
15	Aungsuroch et al. 2019	Identifying nursing research priorities in Vietnam: A modified delphi study.	medical education	modified	Other	not applicable	purposive sampling	23	17	Heterogeneous	national (Vietnam)	not reported or not applicable	Open-ended questions	unclear or not reported	Closed questions	55	5-point scale (1=unimportant, 5=very important)	unclear or not reported	not reported or not applicable	unclear or not reported	Content analysis	group response or summary	Number of rounds	3
16	Aungsuroch et al. 2020	Determining nursing research priorities in lao people’s democratic republic: A modified delphi study.	medical education	modified	Other	not applicable	purposive sampling snowball sampling	13	20	Heterogeneous	national (Lao People’s Democratic Republic )	not reported or not applicable	Open-ended questions	unclear or not reported	Closed questions	13	5-point scale (1=unimportant, 5=very important)	unclear or not reported	not reported or not applicable	unclear or not reported	Content analysis	group response or summary	unclear or not reported	3
17	Bahat et al. 2021	International Validation of the Turkish Inappropriate Medication Use in the Elderly (TIME) Criteria Set: A Delphi Panel Study.	clinical patient care	classic	standardized measure of central tendency Percentage agreement (adjacent scale points)	not applicable	purposive sampling	11	11	Heterogeneous	international	­SurveyMonkey	Closed questions with possibility to comment	153	Closed questions with possibility to comment	19	5-point scale (1=srongly agree, 5=strongly disagree)	unclear or not reported	not reported or not applicable	unclear or not reported	unclear or not reported	group response or summary individual response	Stability of judgements	3
18	Baines & Regan de Bere 2018	Optimizing patient and public involvement (PPI): Identifying its “essential” and “desirable” principles using a systematic review and modified Delphi methodology.	healthcare/public health	modified	Percentage agreement (one scale point)	0.75	purposive sampling	18	17	Heterogeneous	unclear or not reported	not reported or not applicable	Closed questions with possibility to comment	13	Closed questions with possibility to comment	13	3-point scale (essential, irrelevant)	unclear or not reported	not reported or not applicable	unclear or not reported	unclear or not reported	group response or summary	Number of rounds	3
19	Baker et al. 2020	Development of an occupational advice intervention for patients undergoing elective hip and knee replacement: A Delphi study.	clinical patient care	modified	Percentage agreement (adjacent scale points)	0.7	pool from a previous project or register purposive sampling	43	11	Heterogeneous (incl. affected persons)	national (UK)	­SurveyMonkey	Closed questions with possibility to comment	64	unclear or not reported	unclear or not reported	4-point scale (srongly agree, strongly disagree)	reported	not reported or not applicable	a priori	unclear or not reported	group response or summary of different groups of participants individual response	unclear or not reported	3
20	Baker et al. 2021	Building consensus on inpatient discharge pathway components in the management of blunt thoracic injuries: An e-Delphi study amongst an international professional expert panel.	clinical patient care	classic	percentage agreement (other conditions)	0.7	open calls	67	48	Heterogeneous	international	­SurveyMonkey	Open-ended questions	3	Closed questions with possibility to comment	61	6-point scale (1=low importance, 6=High importance)	reported	not reported or not applicable	a priori	unclear or not reported	group response or summary	unclear or not reported	3
21	Bakker-van Gijssel et al. 2018	Development of a health assessment instrument for people with intellectual disabilities: A Delphi study.	clinical patient care	classic	Percentage agreement (one scale point)	0.75	purposive sampling	43	38	Heterogeneous	national (Netherlands)	LimeSurvey	Closed questions with possibility to comment	96	Closed questions with possibility to comment	unclear or not reported	2-point scale (Yes, No)	reported	not reported or not applicable	a priori	unclear or not reported	group response or summary of different groups of participants	Number of rounds	3
22	Baldwin et al. 2021	Core Domains for Research on Hospital Inactivity in Acutely Ill Older Adults: A Delphi Consensus Study	clinical patient care	classic	percentage agreement (other conditions)	0.7	open calls	46	38	Heterogeneous (incl. affected persons)	international	Qualtrics	Open-ended questions	2	Closed questions with possibility to comment	17	9-point scale (1=not important, 9=critical)	unclear or not reported	not reported or not applicable	a priori	unclear or not reported	group response or summary	Number of rounds	4
23	Bannatyne et al. 2018	Signs and symptoms of disordered eating in pregnancy: A Delphi consensus study	clinical patient care	modified	Percentage agreement (adjacent scale points)	0.75	purposive sampling open calls	51	41	Heterogeneous (incl. affected persons)	international	Qualtrics	Closed questions with possibility to comment	93	Closed questions with possibility to comment	unclear or not reported	5-point scale (1=srongly disagree, 5=strongly agree, 1=not important, 5=very important)	unclear or not reported	not reported or not applicable	unclear or not reported	Thematic analysis	group response or summary	unclear or not reported	3
24	Bauer et al. 2019	The Barcelona Orthorexia Scale (BOS): development process using the Delphi method	clinical patient care	classic	standardized measure of central tendency standardized measure of dispersion	not applicable	purposive sampling	72	30	Heterogeneous	international	SurveyMonkey	Closed questions with possibility to comment	105	Closed questions with possibility to comment	35	6-point scale (0=not representative, 5=very representative)	unclear or not reported	not reported or not applicable	unclear or not reported	unclear or not reported	group response or summary	Number of rounds	3
25	Beckett & Linn 2020	Development of an evidence-based residency preparation checklist using a Delphi process	medical education	classic	standardized measure of central tendency Percentage agreement (adjacent scale points)	0.75	purposive sampling	25	18	Heterogeneous (incl. affected persons)	national (US)	Qualtrics	Closed questions with possibility to comment	34	Closed questions with possibility to comment	11	7-point scale (1=definitely REMOVE from the checklist, 7=definitely INCLUDE on the checklist)	unclear or not reported	not reported or not applicable	unclear or not reported	unclear or not reported	group response or summary individual response	unclear or not reported	2
26	Belfroid et al. 2020	Towards defining core principles of public health emergency preparedness: Scoping review and Delphi consultation among European Union country experts	healthcare/public health	modified	standardized measure of central tendency Percentage agreement (adjacent scale points)	0.7	purposive sampling	27	23	Unclear or not reported	international	not reported or not applicable	Closed questions with possibility to comment	149	Closed questions with possibility to comment	38	9-point scale (1=not relevant, 9=very relevant)	reported	not reported or not applicable	unclear or not reported	unclear or not reported	group response or summary individual response	unclear or not reported	unclear or not reported
27	Berenbrok et al. 2021	Pharmacist competencies for over-the-counter hearing aids: A Delphi study	medical education	classic	Percentage agreement (one scale point)	0.8	purposive sampling snowball sampling	14	14	Heterogeneous (incl. affected persons)	national (US)	Qualtrics	Closed questions with possibility to comment	38	Closed questions with possibility to comment	15	3-point scale (accept, reject)	unclear or not reported	not reported or not applicable	a priori	unclear or not reported	group response or summary	unclear or not reported	3
28	Berg et al. 2020	Establishing consensus on a definition of aphasia: an e-Delphi study of international aphasia researchers	clinical patient care	modified	Percentage agreement (other conditions)	0.7	convenience sampling	86	118	Heterogeneous	international	SurveyMonkey	Closed questions with possibility to comment	1	Closed questions with possibility to comment	2	2-point scale (yes, no)	unclear or not reported	not reported or not applicable	a priori	Thematic analysis	group response or summary	Consensus reached Stability of judgements	3
29	Bergman et al. 2020	Recommendations for Welcoming Back Nursing Home Visitors During the COVID-19 Pandemic: Results of a Delphi Panel	healthcare/public health	modified	Percentage agreement (one scale point)	0.8	pool from a previous project or register	21	19	Heterogeneous	national (US)	not reported or not applicable	Closed questions	78	Closed questions	41	3-point scale (Agree, Disagree)	reported	not reported or not applicable	unclear or not reported	not applicable	group response or summary	Number of rounds	2
30	Bernetti et al. 2019	Appropriateness of clinical criteria for the use of SYmptomatic Slow-Acting Drug for OsteoArthritis (SYSADOA). A Delphi Method Consensus initiative among experts in Italy	clinical patient care	classic	Percentage agreement (adjacent scale points)	0.65	purposive sampling	63	63	Heterogeneous	national (Italy)	not reported or not applicable	Closed questions	unclear or not reported	Closed questions	unclear or not reported	9-point scale (1=strongly disagree, 9=completely agree)	unclear or not reported	not reported or not applicable	unclear or not reported	not applicable	group response or summary	unclear or not reported	2
31	Bezerra et al. 2019	Consensual improvement actions for the Tuberculosis Control Programme in Pernambuco state, Brazil: an e-Delphi study	healthcare/public health	classic	Percentage agreement (adjacent scale points) Percentage agreement (one scale point)	60% 70%	purposive sampling	10	11	Heterogeneous	regional (Pernambuco)	Google Forms	Open-ended questions	19	Closed questions with possibility to comment	10	4-point scale (3=Definitely feasible, 0=Definitely not feasible, 3=Very relevant, 0=Irrelevant)	reported	not reported or not applicable	unclear or not reported	Content analysis	group response or summary individual response	Number of rounds	3
32	Bhandari et al. 2020	Identifying core competencies for practicing public health professionals: results from a Delphi exercise in Uttar Pradesh, India	medical education	modified	Percentage agreement (adjacent scale points)	0.8	purposive sampling	22	19	Heterogeneous	regional (Uttar Pradesh, India)	not reported or not applicable	Closed questions	54	Closed questions	54	5-point scale (1=not at all important, 5=absolutely essential)	unclear or not reported	not reported or not applicable	a priori	not applicable	group response or summary	unclear or not reported	2
33	Birchall et al. 2021	The Role of Instrumental Swallowing Assessment in Adults in Residential Aged Care Homes: A National Modified Delphi Survey Examining Beliefs and Practices	clinical patient care	modified	Percentage agreement (adjacent scale points) Percentage agreement (one scale point)	0.7	purposive quota/random sampling	58	44	Homogeneous	national (Australia)	REDCap	Closed questions with possibility to comment	24 - 36	Closed questions with possibility to comment	34 - 37	5-point scale (1=strongly disagree, 5=strongly agree)	unclear or not reported	not reported or not applicable	unclear or not reported	Thematic analysis	group response or summary	unclear or not reported	3
34	Blade et al. 2018	Defining a set of standardised outcome measures for newly diagnosed patients with multiple myeloma using the Delphi consensus method: The IMPORTA project	clinical patient care	classic	Percentage agreement (adjacent scale points)	0.75	purposive sampling	51	45	Heterogeneous (incl. affected persons)	national (Spain)	not reported or not applicable	Closed questions	26	Closed questions	unclear or not reported	7-point scale (1=in total disagreement, 7=in total agreement)	unclear or not reported	not reported or not applicable	a priori	not applicable	group response or summary individual response	unclear or not reported	2
35	Blease et al. 2020	US primary care in 2029: A Delphi survey on the impact of machine learning	healthcare/public health	modified	Percentage agreement (one scale point) standardized measure of dispersion	0.75	purposive sampling	16	13	Heterogeneous	national (US)	JISC Online Surveys	Open-ended questions	7	Closed questions with possibility to comment	27	7-point scale (1=greatly decrease, 7=greatly increase, 1=very unlikely, 7=very likely, 1=strongly disagree, 7=strongly agree) 2-point sclae (yes, no)	reported	not reported or not applicable	a priori	unclear or not reported	group response or summary individual response	unclear or not reported	3
36	Boylan et al. 2019	A healthy, sustainable and safe food system: Examining the perceptions and role of the Australian policy actor using a Delphi survey	healthcare/public health	modified	Percentage agreement (adjacent scale points)	0.8	snowball sampling	29	14	Heterogeneous	national (Australia)	Qualtrics	Open-ended questions	3	Closed questions	38	5-point scale (strongly agree, strongly disagree, very important, not important)	unclear or not reported	not reported or not applicable	a priori	Thematic analysis	group response or summary	unclear or not reported	2
37	Braude et al. 2018	The development of a template for psychological assessment of women considering risk-reducing or contralateral prophylactic mastectomy: A national Delphi consensus study	clinical patient care	modified	Percentage agreement (adjacent scale points)	0.75	purposive sampling	25	21	Heterogeneous	national (Australia)	Qualtrics	Closed questions with possibility to comment	36	Closed questions with possibility to comment	6	5-point scale (1=strongly disagree, 5=strongly agree)	unclear or not reported	not reported or not applicable	a priori	unclear or not reported	group response or summary	Consensus reached	2
38	Brown et al. 2020	What Research Questions Should the Next Generation of Birth Cohort Studies Address? An International Delphi Study of Experts	methodological health research	classic	standardized measure of dispersion	not applicable	purposive sampling	17	18	Heterogeneous	international	Qualtrics	Open-ended questions	1	Closed questions	22	7-point scale (1=not at all important, 7=very important)	unclear or not reported	not reported or not applicable	unclear or not reported	Content analysis	group response or summary individual response	Number of rounds	3
39	Burke et al. 2018	Providing mental health peer support 1: A Delphi study to develop consensus on the essential components, costs, benefits, barriers and facilitators	healthcare/public health	classic	Percentage agreement (adjacent scale points)	0.8	snowball sampling purposive sampling	4	44	Heterogeneous (incl. affected persons)	national (UK)	not reported or not applicable	unclear or not reported	225	Closed questions	21	5-point scale (1=essential, 5= should not be included, 1=strongly agree, 5=strongly disagree)	reported	not reported or not applicable	unclear or not reported	not applicable	group response or summary	Number of rounds	3
40	Busquet-Duran et al. 2021	Assessing Face Validity of the HexCom Model for Capturing Complexity in Clinical Practice: A Delphi Study	methodological health research	classic	Other	not applicable	purposive sampling	14	14	Heterogeneous	national (Spain)	not reported or not applicable	Closed questions with possibility to comment	60	Closed questions	20	5-point scale (1=Strongly disagree, 5 =Strongly agree)	unclear or not reported	not reported or not applicable	unclear or not reported	unclear or not reported	group response or summary	unclear or not reported	2
41	Butow et al. 2019	A research agenda for fear of cancer recurrence: A Delphi study conducted in Australia	clinical patient care	classic	Percentage agreement (adjacent scale points)	0.8	snowball sampling	31	23	Heterogeneous	national (Australia)	not reported or not applicable	Closed questions with possibility to comment	27	Closed questions	8	5-point scale (1=very important, 5=not important at all)	unclear or not reported	not reported or not applicable	unclear or not reported	Content analysis	group response or summary	Consensus reached	2
42	Cartledge et al. 2019	Development of standardised programme content for phase II cardiac rehabilitation programmes in Australia using a modified Delphi process	clinical patient care	modified	Percentage agreement (adjacent scale points)	1	purposive sampling	12	12	Heterogeneous (incl. affected persons)	national (Australia)	Qualtrics	Closed questions	49	Closed questions	47	9-point scale (1=not necessary, 9=essential)	unclear or not reported	not reported or not applicable	a posteriori	not applicable	group response or summary individual response	Number of rounds	2
43	Cashin et al. 2020	Items for consideration in a reporting guideline for mediation analyses: A Delphi study	methodological health research	classic	standardized measure of central tendency standardized measure of dispersion	not applicable	purposive sampling	19	19	Heterogeneous	international	CLINVIVO	Closed questions with possibility to comment	33	Closed questions with possibility to comment	3	9-point scale (1=not important, 9=very confident)	unclear or not reported	not reported or not applicable	a priori	Thematic analysis	group response or summary individual response	Consensus reached	3
44	Cashin et al. 2021	What parents want to know in the first postnatal year: A Delphi consensus study	healthcare/public health	classic	Percentage agreement (adjacent scale points)	0.8	purposive sampling open calls	17	16	Heterogeneous (incl. affected persons)	national (Australia)	Qualtrics	Closed questions with possibility to comment	unclear or not reported	Closed questions	unclear or not reported	2-point scale (Important, Not Important) 3-point scale (Essential, Unimportant)	unclear or not reported	not reported or not applicable	unclear or not reported	unclear or not reported	group response or summary individual response	unclear or not reported	3
45	Castro-Calvo et al. 2021	Expert appraisal of criteria for assessing gaming disorder: an international Delphi study	clinical patient care	classic	Percentage agreement (adjacent scale points)	0.8	purposive sampling	19	19	Heterogeneous	international	not reported or not applicable	Closed questions with possibility to comment	13	Closed questions	3	5-point scale (1=unimportant, 5=extremely important)	reported	not reported or not applicable	a priori	unclear or not reported	group response or summary individual response	Consensus reached Stability of judgements	3
46	Chae et al. 2019	Agreement on Core Components of an E-Learning Cultural Competence Program for Public Health Workers in South Korea: A Delphi Study	medical education	classic	standardized measure of central tendency Percentage agreement (unclear)	0.75	purposive sampling	16	16	Heterogeneous	national (South Korea)	not reported or not applicable	Closed questions with possibility to comment	44	Closed questions with possibility to comment	32	5-point scale (1=not important, 5=very important, 1=very low, 5=very high)	unclear or not reported	not reported or not applicable	unclear or not reported	unclear or not reported	group response or summary individual response	Number of rounds	2
47	Chalmers et al. 2020	Offering mental health first aid to a person after a potentially traumatic event: a Delphi study to redevelop the 2008 guidelines	healthcare/public health	classic	Percentage agreement (adjacent scale points)	0.8	purposive sampling	54	37	Heterogeneous (incl. affected persons)	international	SurveyMonkey	Closed questions with possibility to comment	unclear or not reported	Closed questions with possibility to comment	unclear or not reported	5-point scale (essential, should not be included)	reported	not reported or not applicable	a priori	unclear or not reported	group response or summary individual response	unclear or not reported	3
48	Chang et al. 2020	Development of indicators to assure quality of disability evaluation based on the International Classification of Functioning, Disability, and Health in Taiwan: a Delphi consensus	healthcare/public health	classic	standardized measure of dispersion	not applicable	purposive sampling	20	18	Homogeneous	national (Taiwan)	not reported or not applicable	Closed questions with possibility to comment	52	Closed questions	61	5-point scale (5=very important, 1=unimportant)	unclear or not reported	not reported or not applicable	unclear or not reported	unclear or not reported	group response or summary individual response	Number of rounds	3
49	Charadram et al. 2021	Development of a European consensus from dentists, dental hygienists and physicians on a standard for oral health care in care-dependent older people: An e-Delphi study	clinical patient care	classic	Percentage agreement (adjacent scale points) standardized measure of central tendency standardized measure of dispersion	0.7	convenience sampling	32	32	Heterogeneous	international	SurveyMonkey	Closed questions with possibility to comment	30	Closed questions	1	5-point scale (1=strongly disagree, 5=strongly agree)	unclear or not reported	not reported or not applicable	a priori	unclear or not reported	group response or summary individual response	Consensus reached Number of rounds	6
50	Cherkaoui et al. 2020	A Standard Set of Value-Based Patient-Centered Outcomes for Pancreatic Carcinoma: An International Delphi Survey	clinical patient care	classic	Percentage agreement (unclear)	0.85	unclear or not reported	unclear or not reported	unclear or not reported	Heterogeneous (incl. affected persons)	international	Qualtrics	Closed questions with possibility to comment	92	Closed questions	unclear or not reported	unclear or not reported	unclear or not reported	not reported or not applicable	unclear or not reported	unclear or not reported	group response or summary	unclear or not reported	4
51	Cho et al. 2020	Core Outcome Domains for Trials in Autosomal Dominant Polycystic Kidney Disease: An International Delphi Survey	methodological health research	classic	standardized measure of central tendency Percentage agreement (adjacent scale points)	0.75	purposive sampling pool from a previous project or register	1014	713	Heterogeneous (incl. affected persons)	international	Qualtrics	Closed questions with possibility to comment	41	Closed questions	17	9-point scale (1=limited importance, 9=critical importance)	reported	reported	a posteriori	Thematic analysis	group response or summary of different groups of participants individual response	Stability of judgements	2
52	Choi et al. 2020	Building consensus on the priority-setting for national policies in health information technology: A Delphi survey	healthcare/public health	modified	Percentage agreement (adjacent scale points)	0.7	purposive sampling	16	16	unclear or not reported	national (South Korea)	not reported or not applicable	Closed questions with possibility to comment	36	Closed questions	40	4-point scale (1=strongly disagree, 4=strongly agree)	unclear or not reported	not reported or not applicable	unclear or not reported	unclear or not reported	group response or summary individual response	Number of rounds	2
53	Connell et al. 2020	Practice priorities for acute care nursing: A Delphi study	healthcare/public health	modified	standardized measure of dispersion	not applicable	purposive sampling	30	12	Homogeneous	regional (Victoria, Australia)	not reported or not applicable	Open-ended questions	unclear	Closed questions with possibility to comment	unclear or not reported	5-point scale (1=very low risk, 5=very high risk, 1=very rarely, 5=very often)	unclear or not reported	not reported or not applicable	unclear or not reported	Content analysis	group response or summary	unclear or not reported	3
54	Cook et al. 2018	What traits are reflective of positive professional performance in physical therapy program graduat a delphi study	medical education	classic	Percentage agreement (adjacent scale points) Percentage agreement (one scale point)	0.75	purposive sampling	21	21	Homogeneous	unclear or not reported	Qualtrics	Open-ended questions	unclear or not reported	Closed questions	42	4-point scale (1=strongly agree, 4=strongly disagree) 2-point scale (Yes, No)	unclear or not reported	not reported or not applicable	unclear or not reported	Thematic analysis	group response or summary individual response	Number of rounds	3
55	Corrêa et al. 2020	Identification of relevant International Classification of Functioning Disability and Health (ICF) categories in patients with 22q11.2 Deletion Syndrome: a Delphi exercise	clinical patient care	classic	Percentage agreement (one scale point)	0.8	purposive sampling	7	5	Heterogeneous	national (Brazil)	Google Forms	Closed questions with possibility to comment	224	Closed questions with possibility to comment	224	unclear or not reported	unclear or not reported	not reported or not applicable	a posteriori	unclear or not reported	group response or summary individual response	unclear or not reported	2
56	Cottrill et al. 2021	Offering mental health first aid to a person experiencing psychosis: a Delphi study to redevelop the guidelines published in 2008	healthcare/public health	classic	Percentage agreement (adjacent scale points)	0.8	purposive sampling snowball sampling open calls	unclear or not reported	59	Heterogeneous (incl. affected persons)	international	SurveyMonkey	Closed questions with possibility to comment	471	Closed questions	6	5-point scale (essential, should not be included)	reported	not reported or not applicable	unclear or not reported	unclear or not reported	group response or summary individual response	unclear or not reported	3
57	Croes et al. 2020	Core Elements of Shared Decision-making for Women Considering Breast Cancer Screening: Results of a Modified Delphi Survey	clinical patient care	modified	Percentage agreement (adjacent scale points)	0.8	purposive quota/random sampling	27	25	Heterogeneous (incl. affected persons)	national (US)	Qualtrics	Closed questions with possibility to comment	32	Closed questions	2	5-point scale (not at all important, extremely important)	unclear or not reported	not reported or not applicable	unclear or not reported	unclear or not reported	group response or summary individual response	unclear or not reported	3
58	Crudgington et al. 2019	Core Health Outcomes in Childhood Epilepsy (CHOICE): Development of a core outcome set using systematic review methods and a Delphi survey consensus	methodological health research	classic	Percentage agreement (adjacent scale points)	0.7	purposive sampling	102	80	Heterogeneous (incl. affected persons)	national (UK)	DelphiManager	Closed questions with possibility to comment	48	Closed questions with possibility to comment	52	9-point scale (1=less important, 9=critical for inclusion)	unclear or not reported	not reported or not applicable	a priori	unclear or not reported	group response or summary of different groups of participants individual response	Number of rounds	2
59	Cullerton et al. 2019	Building consensus on interactions between population health researchers and the food industry: Two-stage, online, international Delphi study and stakeholder survey	healthcare/public health	classic	Percentage agreement (adjacent scale points)	0.8	purposive sampling	100	92	Heterogeneous	international	not reported or not applicable	Closed questions with possibility to comment	56	Closed questions with possibility to comment	28	5-point scale (1=strongly agree, 5=strongly disagree)	unclear or not reported	not reported or not applicable	unclear or not reported	Content analysis	group response or summary individual response	unclear or not reported	2
60	Dai et al. 2019	Construction of an index system for qualitative evaluation of undergraduate nursing students innovative ability: A Delphi study	medical education	classic	standardized measure of central tendency standardized measure of dispersion	not applicable	purposive sampling	19	19	Heterogeneous	national (China)	not reported or not applicable	Closed questions with possibility to comment	31	unclear or not reported	unclear or not reported	5‐point scale	unclear or not reported	not reported or not applicable	a priori	Thematic analysis	group response or summary	Consensus reached	3
61	Dale et al. 2021	A Delphi yarn: applying Indigenous knowledges to enhance the cultural utility of SMART Recovery Australia	healthcare/public health	classic	Percentage agreement (unclear)	0.8	purposive sampling	11	11	Heterogeneous (incl. affected persons)	national (Australia)	REDCap	Closed questions with possibility to comment	unclear or not reported	Closed questions with possibility to comment	29	5-point scale (strongly agree, strongly disagree) 2-point sclae (accept, reject)	unclear or not reported	not reported or not applicable	a priori	Content analysis	group response or summary	Number of rounds	3
62	Damen et al. 2019	Creating an Interprofessional guideline to support patients receiving oral anticoagulation therapy: a Delphi exercise	clinical patient care	classic	standardized measure of central tendency percentage agreement (unlcear)	not applicable	purposive sampling	17	20	Heterogeneous	international	Google Forms	Open-ended questions	20	Closed questions with possibility to comment	18	10-point scale (1=completely disagree, 10=completely agree)	unclear or not reported	not reported or not applicable	unclear or not reported	unclear or not reported	group response or summary	unclear or not reported	4
63	Dars et al. 2021	When, why and how foot orthoses (FOs) should be prescribed for children with flexible pes planus: a Delphi survey of podiatrists	clinical patient care	modified	Percentage agreement (adjacent scale points)	0.7	purposive quota/random sampling	15	14	Heterogeneous	international	SurveyMonkey	Closed questions with possibility to comment	31	Closed questions with possibility to comment	43	5-point scale (strongly disagree, strongly agree)	unclear or not reported	not reported or not applicable	unclear or not reported	unclear or not reported	group response or summary	Number of rounds Other	3
64	Dekker et al. 2020	Definition and Characteristics of Behavioral Medicine, and Main Tasks and Goals of the International Society of Behavioral Medicine-an International Delphi Study	healthcare/public health	classic	Percentage agreement (adjacent scale points)	0.7	purposive sampling	24	27	unclear or not reported	international	not reported or not applicable	Closed questions with possibility to comment	9	Closed questions with possibility to comment	1	5-point scale (strongly agree, strongly disagree)	unclear or not reported	not reported or not applicable	a priori	unclear or not reported	group response or summary	Consensus reached	4
65	Denost et al. 2020	The development of a regional referral pathway for locally recurrent rectal cancer: A Delphi consensus study	clinical patient care	classic	Percentage agreement (adjacent scale points)	0.8	purposive sampling	59	59	Heterogeneous	regional (South-West, France)	not reported or not applicable	Closed questions with possibility to comment	20	Closed questions with possibility to comment	12	10-point scale (1=the most useful, 10=the most useless) 2-point scale (useful, useless)	unclear or not reported	not reported or not applicable	unclear or not reported	unclear or not reported	individual response	Number of rounds	3
66	Devane et al. 2019	Identifying and prioritising midwifery care process metrics and indicators: A Delphi survey and stakeholder consensus process	clinical patient care	classic	Percentage agreement (other conditions)	0.7	purposive sampling snowball sampling	263 217	183 151	Homogeneous	national (Ireland)	not reported or not applicable	Closed questions with possibility to comment	22 109	Closed questions	30 110	9-point scale (1=not important, 9=important)	reported	not reported or not applicable	unclear or not reported	unclear or not reported	group response or summary individual response	unclear or not reported	2
67	Dewa et al. 2018	Identifying research priorities for patient safety in mental health: An international expert Delphi study	healthcare/public health	classic	Percentage agreement (adjacent scale points)	0.7	snowball sampling purposive sampling	42	28	Heterogeneous	international	not reported or not applicable	Closed questions	117	Closed questions	44	5-point scale (strongly agree, strongly disagree)	unclear or not reported	not reported or not applicable	a priori	not applicable	group response or summary	Consensus reached Number of rounds	3
68	Dolan et al. 2020	A Systematic Review and Delphi Study to Ascertain Common Risk Factors for Type 2 Diabetes Mellitus and Dementia and Brain-Related Complications of Diabetes in Adults	healthcare/public health	classic	Percentage agreement (adjacent scale points)	0.7	unclear or not reported	14	13	Heterogeneous	international	not reported or not applicable	Closed questions with possibility to comment	23	Closed questions with possibility to comment	17	5-point scale (strongly agree, strongly disagree)	unclear or not reported	not reported or not applicable	unclear or not reported	unclear or not reported	group response or summary	unclear or not reported	2
69	Domensino et al. 2020	Defining the content of a minimal dataset for acquired brain injury using a Delphi procedure	clinical patient care	classic	Percentage agreement (one scale point)	0.51	purposive sampling snowball sampling	45	40	Heterogeneous	national (Netherlands)	Qualtrics	Closed questions with possibility to comment	unclear or not reported	Closed questions with possibility to comment	unclear or not reported	2-point scale (yes, no)	reported	not reported or not applicable	a priori	unclear or not reported	group response or summary	unclear or not reported	3
70	Doolan-Noble et al. 2019	Establishing gold standards for System-Level Measures: A modified Delphi consensus process	healthcare/public health	modified	Percentage agreement (one scale point)	0.8	convenience sampling snowball sampling	12	19	Heterogeneous	international	not reported or not applicable	unclear or not reported	unclear or not reported	Closed questions with possibility to comment	15	unclear or not reported	unclear or not reported	not reported or not applicable	a priori	unclear or not reported	group response or summary	Number of rounds	2
71	Dragomir et al. 2021	An international Delphi consensus study to define motivational communication in the context of developing a training program for physicians	medical education	modified	Percentage agreement (one scale point)	0.75	purposive sampling	8	17	Heterogeneous	international	LimeSurvey	Open-ended questions	1	unclear or not reported	unclear or not reported	3-point scale (low importance, high importance)	unclear or not reported	not reported or not applicable	unclear or not reported	unclear or not reported	group response or summary individual response	unclear or not reported	8
72	Dufour et al. 2019	Establishing Expert-Based Recommendations for the Conservative Management of Pregnancy-Related Diastasis Rectus Abdominis: A Delphi Consensus Study	clinical patient care	classic	Percentage agreement (unclear) standardized measure of central tendency	0.8	purposive sampling	21	17	Heterogeneous	national (Canada)	SurveyMonkey	Closed questions with possibility to comment	82	Closed questions with possibility to comment	40	5-point scale (1=strongly disagree, 5=strongly agree)	unclear or not reported	not reported or not applicable	a priori	Thematic analysis	group response or summary	unclear or not reported	3
73	Dupras et al. 2020	Governing the futures of non-invasive prenatal testing: An exploration of social acceptability using the Delphi method	healthcare/public health	classic	Percentage agreement (unclear)	0.9	purposive sampling	61	47	Heterogeneous (incl. affected persons)	national (Canada)	LimeSurvey	Open-ended questions	1	Closed questions with possibility to comment	12	7-point scale (1=Not relevant, 7=Relevant) 2-point sclae (Yes, No)	unclear or not reported	not reported or not applicable	unclear or not reported	Thematic analysis	group response or summary	Number of rounds	3
74	Edwards et al. 2020	Development of the advancing the patient experience in COPD registry: A modified delphi study	healthcare/public health	modified	Percentage agreement (one scale point)	0.66	purposive sampling	13	14	Heterogeneous	international	Microsoft Excel	Closed questions with possibility to comment	189	Closed questions with possibility to comment	71	2-point scale (Yes, No)	unclear or not reported	not reported or not applicable	unclear or not reported	unclear or not reported	group response or summary	unclear or not reported	3
75	Ekawati et al. 2021	Hypertensive disorders of pregnancy (HDP) management pathways: results of a Delphi survey to contextualise international recommendations for Indonesian primary care settings	clinical patient care	classic	Percentage agreement (adjacent scale points)	0.7	purposive sampling snowball sampling	48	37	Heterogeneous	national (Indonesia)	REDCap	Closed questions with possibility to comment Open-ended questions	62	Closed questions with possibility to comment	unclear or not reported	5-point scale (1=strong disagreement, 5=strong agreement)	unclear or not reported	not reported or not applicable	unclear or not reported	Thematic analysis	individual response	unclear or not reported	3
76	Errett et al. 2020	Developing an environmental health sciences covid-19 research agenda: Results from the niehs disaster research response (dr2) work group’s modified delphi method	healthcare/public health	modified	Percentage agreement (other conditions)	0.69	purposive sampling snowball sampling	26	26	Heterogeneous	national (US)	Google Forms REDCap	Open-ended questions	1	Closed questions with possibility to comment	33	9-point scale (1=low priority, 9=high priority)	unclear or not reported	not reported or not applicable	a priori	unclear or not reported	group response or summary individual response	unclear or not reported	3
77	Fang et al. 2018	Development of a nationwide consensus curriculum of perioperative medicine: A modified Delphi method	medical education	modified	Percentage agreement (one scale point)	0.75	purposive sampling	32	32	Heterogeneous (incl. affected persons)	national (Japan)	not reported or not applicable	Closed questions with possibility to comment	115	Closed questions with possibility to comment	122	4-point scale (0=essential, 3=unnecessary, 0=easy, 3=too difficult)	unclear or not reported	not reported or not applicable	unclear or not reported	unclear or not reported	group response or summary	Consensus reached	2
78	Farrell et al. 2018	Health care providers’ roles and responsibilities in management of polypharmacy: Results of a modified Delphi	clinical patient care	modified	Percentage agreement (one scale point)	75% 50%	snowball sampling	98	73	Heterogeneous	national (Canada)	Fluid Surveys	Closed questions with possibility to comment	63	Closed questions with possibility to comment	unclear or not reported	5-point scale (no, not responsible)	unclear or not reported	not reported or not applicable	unclear or not reported	unclear or not reported	group response or summary of different groups of participants	unclear or not reported	2
79	Feldman et al. 2021	Development of a Set of Lupus-Specific, Ambulatory Care–Sensitive, Potentially Preventable Adverse Conditions: A Delphi Consensus Study	clinical patient care	modified	standardized measure of central tendency Percentage agreement (other conditions) Percentage agreement (adjacent scale points)	unclear or not reported	purposive sampling	16	15	Heterogeneous	national (US)	not reported or not applicable	Closed questions with possibility to comment	35	Closed questions with possibility to comment	24	9-point scale (1=definitely preventable, 9=definitely not preventable) 4-point Likert sclae (A=extremely important, D=not important)	unclear or not reported	not reported or not applicable	a priori	unclear or not reported	group response or summary individual response	unclear or not reported	4
80	Filler et al. 2020	Patient-Centered Care for Women: Delphi Consensus on Evidence-Derived Recommendations	healthcare/public health	classic	Percentage agreement (adjacent scale points)	0.85	pool from a previous project or register snowball sampling	42	42	Heterogeneous (incl. affected persons)	national (Canada)	Google Forms	Closed questions with possibility to comment	47	Closed questions with possibility to comment	5 6	7-point scale (1=strongly disagree, 7=strongly agree)	unclear or not reported	not reported or not applicable	unclear or not reported	unclear or not reported	group response or summary of different groups of participants	Number of rounds	2
81	Foyston et al. 2019	Who needs secure services for personality disorder?" Results of an expert Delphi study with professional staff	healthcare/public health	modified	Percentage agreement (adjacent scale points)	0.5	purposive sampling snowball sampling	51	34	Heterogeneous	national (UK)	SurveyMonkey	Closed questions with possibility to comment	37	Closed questions with possibility to comment	27	5-point scale (highly likely, highly unlikely)	reported	not reported or not applicable	unclear or not reported	Thematic analysis	group response or summary	Number of rounds	2
82	Freedman et al. 2021	Diagnosis, Education, and Care of Patients with APOL1-Associated Nephropathy: A Delphi Consensus and Systematic Review	clinical patient care	classic	Percentage agreement (adjacent scale points)	0.75	purposive sampling	14	14	Heterogeneous (incl. affected persons)	national (US)	SurveyMonkey	Open-ended questions	unclear or not reported	Closed questions	unclear or not reported	5-point scale (strongly agree, strongly disagree)	unclear or not reported	not reported or not applicable	a priori	unclear or not reported	group response or summary	unclear or not reported	3
83	Frenzel et al. 2021	A modified delphi involving laboratory faculty to define essential skills for pharmacy graduates	medical education	modified	Percentage agreement (unclear)	0.8	snowball sampling purposive sampling	14	12	unclear or not reported	national (US)	Qualtrics	Open-ended questions	4	Closed questions with possibility to comment	289	10-point scale (1=not important, 10=very important)	unclear or not reported	not reported or not applicable	unclear or not reported	Content analysis	group response or summary individual response	Number of rounds	3
84	Fruijtier et al. 2019	ABIDE Delphi study: Topics to discuss in diagnostic consultations in memory clinics	clinical patient care	modified	Percentage agreement (adjacent scale points)	0.75	open calls purposive sampling pool from a previous project or register	222	175	Heterogeneous (incl. affected persons)	national (Netherlands)	not reported or not applicable	Closed questions with possibility to comment	39	Closed questions with possibility to comment	44	7-point scale (1=not important at all, 7=extremely important)	unclear or not reported	not reported or not applicable	unclear or not reported	unclear or not reported	group response or summary	unclear or not reported	3
85	Fung et al. 2019	Determining predictors of sepsis at triage among children under 5 years of age in resource-limited settings: A modified Delphi process	clinical patient care	modified	Other	not applicable	unclear or not reported	26	25	Heterogeneous	international	REDCap	Closed questions with possibility to comment	72	Closed questions with possibility to comment	16	3-point scale (3=high, 1=minimal)	reported	not reported or not applicable	a priori	unclear or not reported	group response or summary individual response	unclear or not reported	2
86	Furyk et al. 2018	Consensus research priorities for paediatric status epilepticus: A Delphi study of health consumers, researchers and clinicians	clinical patient care	classic	Percentage agreement (adjacent scale points)	70% 50%	open calls snowball sampling	54	44	Heterogeneous (incl. affected persons)	local (Australia, New Zealand)	SurveyMonkey	Open-ended questions	1	Closed questions with possibility to comment	16	7-point scale (1=very low priority, 7=very high priority)	unclear or not reported	not reported or not applicable	a priori	Other Content analysis Thematic analys	group response or summary	unclear or not reported	3
87	Geethan et al. 2021	Management Guidelines for Infection After ACL Reconstruction: Expert Opinion Statement Based on the Modified Delphi Survey of Indian Arthroscopy Surgeons	clinical patient care	modified	Percentage agreement (adjacent scale points)	0.8	purposive sampling	30	21	Homogeneous	national (India)	Google Forms	Closed questions with possibility to comment	39	Closed questions	22	5-point scale (strongly agree, strongly disagree) 3-point scale (Agree, Disagree)	reported	not reported or not applicable	unclear or not reported	unclear or not reported	group response or summary	Number of rounds	3
88	Gerbens et al. 2019	TREatment of ATopic eczema (TREAT) Registry Taskforce: an international Delphi exercise to identify a core set of domains and domain items for national atopic eczema photo- and systemic therapy registries	clinical patient care	classic	Percentage agreement (other conditions)	0.7	open calls pool from a previous project or register	410	303	Heterogeneous (incl. affected persons)	international	DelphiManager	Closed questions with possibility to comment	89	Closed questions	136	9-point scale (1=not important, 9=critical)	reported	not reported or not applicable	unclear or not reported	unclear or not reported	group response or summary individual response	unclear or not reported	3
89	Gidman et al. 2019	Clinicians’ Perspectives on Cure in Adult Patients with Acute Lymphoblastic Leukemia with Minimal Residual Disease: A Delphi Study	clinical patient care	modified	Percentage agreement (other conditions)	75% 80%	purposive sampling	unclear or not reported	unclear or not reported	Heterogeneous	international	not reported or not applicable	Closed questions with possibility to comment	unclear or not reported	Closed questions with possibility to comment	unclear or not reported	unclear or not reported	unclear or not reported	not reported or not applicable	unclear or not reported	unclear or not reported	group response or summary	unclear or not reported	2
90	Graf et al. 2021	Understanding the evolution of coverage policies for prophylaxis treatments of hemophilia A without inhibitors: a payer Delphi panel	clinical patient care	modified	percentage agreement (unclear) standardized measure of central tendency standardized measure of dispersion	0.74	snowball sampling purposive sampling	20	19	Homogeneous	national (US)	Welphi	Closed questions	64	Closed questions	64	Ratio scale (0%=highly unlikely, 100%=highly likely)	unclear or not reported	not reported or not applicable	unclear or not reported	not applicable	group response or summary individual response	Number of rounds	3
91	Graham-Clarke et al. 2021	A Delphi study to explore and gain consensus regarding the most important barriers and facilitators affecting physiotherapist and pharmacist non-medical prescribing	healthcare/public health	classic	standardized measure of central tendency Dependency analyses standardized measure of dispersion Percentage agreement (adjacent scale points)	60% 70%	purposive sampling	42	20	Heterogeneous	national (UK)	not reported or not applicable	Open-ended questions	1	Closed questions with possibility to comment	41	6-point scale	unclear or not reported	not reported or not applicable	a priori	Content analysis	group response or summary individual response	unclear or not reported	3
92	Grant et al. 2020	Prioritizing Needs and Outcomes for Adolescent Substance Use Treatment Planning: An Online Modified-Delphi Process	healthcare/public health	modified	Percentage agreement (other conditions)	not applicable	purposive sampling	194	unclear or not reported	Heterogeneous (incl. affected persons)	national (US)	RAND’s ExpertLens	Closed questions	58	Closed questions	unclear or not reported	9-point scale (1=lower importance, 9=higher importance)	unclear or not reported	not reported or not applicable	unclear or not reported	not applicable	group response or summary individual response	unclear or not reported	3
93	Guseva Canu et al. 2021	Harmonized definition of occupational burnout: A systematic review, semantic analysis, and Delphi consensus in 29 countries	healthcare/public health	classic	Percentage agreement (adjacent scale points)	0.75	purposive sampling snowball sampling	55	50	Heterogeneous	international	not reported or not applicable	Closed questions with possibility to comment	2	Closed questions	2	9-point scale	unclear or not reported	not reported or not applicable	a priori	unclear or not reported	group response or summary individual response	Number of rounds	2
94	Hamlet et al. 2018	Consensus research priorities for facial palsy: A Delphi survey of patients, carers, clinicians and researchers	clinical patient care	modified	Percentage agreement (adjacent scale points)	0.7	open calls snowball sampling	82	78	Heterogeneous (incl. affected persons)	national (UK)	Qualtrics	Open-ended questions	1	Closed questions	42	5-point scale (1=very important, 5=very unimportant)	unclear or not reported	not reported or not applicable	unclear or not reported	Content analysis	group response or summary	Number of rounds	3
95	Hampshaw et al. 2018	What is a research derived actionable tool, and what factors should be considered in their development? A Delphi study	methodological health research	modified	Percentage agreement (adjacent scale points) standardized measure of central tendency	0.75	purposive sampling	10	23	Heterogeneous	unclear or not reported	not reported or not applicable	unclear or not reported	unclear or not reported	Closed questions with possibility to comment	unclear or not reported	5-point scale (1=strongly agree, 5=strongly disagree)	unclear or not reported	not reported or not applicable	a priori	Thematic analysis	group response or summary	Number of rounds	3
96	Han et al. 2021	Gastroenterology nurse prescribing in China: A Delphi method	healthcare/public health	modified	Percentage agreement (unclear)	51% 80%	purposive sampling	25	25	Heterogeneous	national (China)	not reported or not applicable	unclear or not reported	114	unclear or not reported	76	5-point scale (Independent prescribing, Not recommended)	unclear or not reported	not reported or not applicable	unclear or not reported	unclear or not reported	group response or summary	Other	2
97	Hanson et al. 2020	A modified Delphi study to gain consensus for a taxonomy to report and classify physical activity referral schemes (PARS)	healthcare/public health	modified	standardized measure of central tendency	not applicable	purposive sampling snowball sampling	47	43	Heterogeneous	national (UK)	Slido NOVI survey	Closed questions with possibility to comment	2	Closed questions with possibility to comment	29	11-point scale (0=Do not agree at all, 10=Agree very strongly, 0=Unimportant, 10=Very important)	unclear or not reported	not reported or not applicable	unclear or not reported	unclear or not reported	group response or summary	unclear or not reported	2
98	Havers et al. 2019	Implementation of government-directed policy in the hospital setting: A modified Delphi study	healthcare/public health	modified	Percentage agreement (adjacent scale points)	0.7	snowball sampling purposive sampling	11	9	Heterogeneous	international	KeySurvey	Closed questions with possibility to comment	19	Closed questions	16	5-point scale	unclear or not reported	not reported or not applicable	unclear or not reported	Thematic analysis	group response or summary	unclear or not reported	2
99	Heagele et al. 2020	Household emergency preparedness instrument development: A Delphi study	healthcare/public health	classic	Percentage agreement (adjacent scale points)	0.8	purposive sampling snowball sampling open calls	154	79	Heterogeneous	international	Qualtrics	Closed questions with possibility to comment	106	Closed questions	51	5-point scale (1=unessential, 5=essential) 2-point scale (unessential, essential)	unclear or not reported	not reported or not applicable	unclear or not reported	Content analysis	group response or summary	Consensus reached	3
100	Hertroijs et al. 2019	Relevant patient characteristics for estimating healthcare needs according to healthcare providers and people with type 2 diabetes: A Delphi survey	healthcare/public health	classic	standardized measure of dispersion standardized measure of central tendency	not applicable	purposive sampling snowball sampling	22 46	22 41	Heterogeneous (incl. affected persons)	national (Netherlands)	not reported or not applicable	Closed questions with possibility to comment	18 13	Closed questions	12 6	5-point scale (1=totally irrelevant, 5=extremely relevant)	unclear or not reported	not reported or not applicable	unclear or not reported	unclear or not reported	group response or summary	unclear or not reported	2
101	Hill et al. 2019	Development of best practice guidelines for suicide-related crisis response and aftercare in the emergency department or other acute settings: A Delphi expert consensus study 11 Medical and Health Sciences 1117 Public Health and Health Services	clinical patient care	classic	Percentage agreement (other conditions)	80% 70%	purposive sampling	89	60	Heterogeneous (incl. affected persons)	national (Australia)	SurveyMonkey	Closed questions with possibility to comment	525	unclear or not reported	55	5-point scale (1=essential, 5=should not be included)	unclear or not reported	not reported or not applicable	unclear or not reported	unclear or not reported	group response or summary	unclear or not reported	3
102	Homberg et al. 2020	Findings from a three-round Delphi study: essential topics for interprofessional training on complementary and integrative medicine	medical education	classic	Percentage agreement (adjacent scale points)	0.8	purposive sampling	50	36	Heterogeneous (incl. affected persons)	local (Germany, Switzerland)	not reported or not applicable	Closed questions with possibility to comment	61	Closed questions with possibility to comment	45	7-point scale (1=not at all relevant, 7=very relevant)	unclear or not reported	not reported or not applicable	unclear or not reported	Content analysis	group response or summary	unclear or not reported	3
103	Homberg et al. 2021	Consensus views on competencies and teaching methods for an interprofessional curriculum on complementary and integrative medicine: A Delphi study	medical education	classic	Percentage agreement (adjacent scale points)	0.8	purposive sampling	50	36	Heterogeneous	local (German-speaking)	not reported or not applicable	Closed questions with possibility to comment	18	Closed questions with possibility to comment	unclear or not reported	7-point scale (1=not at all relevant, 7=very relevant)	unclear or not reported	not reported or not applicable	unclear or not reported	Inductive approach	group response or summary	unclear or not reported	3
104	Hood et al. 2019	Measuring appropriate antibiotic prescribing in acute hospitals: Development of a national audit tool through a Delphi consensus	clinical patient care	modified	standardized measure of central tendency	not applicable	purposive sampling	19	13	Heterogeneous	national (UK)	SelectSurvey	Closed questions with possibility to comment	25	Closed questions	2	5-point scale	unclear or not reported	not reported or not applicable	unclear or not reported	unclear or not reported	group response or summary	unclear or not reported	2
105	Howarth et al. 2019	Delphi study to identify key features of community-based child and adolescent mental health services in the East of England	healthcare/public health	modified	Percentage agreement (other conditions)	0.8	pool from a previous project or register	8 44	5 33	Heterogeneous (incl. affected persons)	regional (East of England)	not reported or not applicable	Closed questions with possibility to comment	137	Closed questions	95 114	10-point scale (0=low importance, 10=high importance, 0=low agreement, 10=high agreement)	unclear or not reported	not reported or not applicable	unclear or not reported	unclear or not reported	group response or summary of different groups of participants individual response	unclear or not reported	2
106	Howlett et al. 2018	Defining electronic-prescribing and infusion-related medication errors in paediatric intensive care - A Delphi study	clinical patient care	modified	standardized measure of dispersion standardized measure of central tendency	not applicable	convenience sampling purposive sampling	37	30	Heterogeneous	regional (Dublin)	SurveyMonkey	Closed questions with possibility to comment	17	Closed questions	2	9-point scale (1=definitely not an error, 9=definitely an error)	unclear or not reported	not reported or not applicable	a priori	unclear or not reported	group response or summary individual response	unclear or not reported	3
107	Hoxhaj et al. 2021	Core Competencies in Cancer Genomics for Healthcare Professionals: Results From a Systematic Literature Review and a Delphi Process	medical education	modified	Percentage agreement (one scale point)	0.7	unclear or not reported	6	6	Heterogeneous	international	not reported or not applicable	Closed questions with possibility to comment	100	Closed questions	97	2-point scale (yes, no)	unclear or not reported	not reported or not applicable	unclear or not reported	unclear or not reported	group response or summary	Consensus reached	2
108	Hsu et al. 2020	Identifying Geriatric Oncology Competencies for Medical Oncology Trainees: A Modified Delphi Consensus Study	medical education	modified	Percentage agreement (one scale point)	0.8	purposive sampling snowball sampling	31	27	Heterogeneous	local (North America)	SurveyMonkey	Open-ended questions	unclear or not reported	Closed questions	62	2-point scale (Agree, Disagree)	unclear or not reported	not reported or not applicable	unclear or not reported	unclear or not reported	group response or summary	Number of rounds	4
109	Huang et al. 2020	Development of a comprehensive core set from the international classification of functioning, disability and health for return to work among patients with stroke through Delphi-based consensus	healthcare/public health	classic	standardized measure of central tendency	not applicable	purposive sampling	30	30	Heterogeneous	national (Taiwan)	not reported or not applicable	Closed questions	179	Closed questions	unclear or not reported	5-point scale (5=very important, 1=not important)	unclear or not reported	not reported or not applicable	unclear or not reported	not applicable	group response or summary individual response	unclear or not reported	3
110	Huang et al. 2021	Development international classification of functioning, disability and health core set for post total knee replacement rehabilitation program: Delphi-based consensus study in taiwan	clinical patient care	classic	standardized measure of dispersion Dependency analyses	not applicable	purposive sampling	20	20	Homogeneous	national (Taiwan)	not reported or not applicable	Closed questions	47	Closed questions	unclear or not reported	5-point scale (5=very important, 1=not important)	unclear or not reported	not reported or not applicable	unclear or not reported	not applicable	group response or summary individual response	unclear or not reported	3
111	Hung et al. 2019	Setting policy priorities for front-of-pack health claims and symbols in the European union: Expert consensus built by using a delphi method	healthcare/public health	classic	standardized measure of dispersion	not applicable	purposive sampling	10	13	Heterogeneous	international	not reported or not applicable	Closed questions	61	Closed questions with possibility to comment	20	10-point scale (1=absolutely irrelevant, 10=absolutely relevant, 1=absolutely unimportant, 10=absolutely important, 1=absolutely old finding(s), 10=absolutely novel finding(s), 1=absolutely unclear, 10=absolutely clear, 1=absolutely contradictory to belief, 10=absolutely consistent with belief, 1=absolutely unfeasible, 10=absolutely feasible, 1=absolutely ineffective, 10=absolutely effective, 1=a…	unclear or not reported	not reported or not applicable	a posteriori	unclear or not reported	group response or summary	unclear or not reported	3
112	Huth et al. 2020	Core Curricular Priorities in the Care of Children With Medical Complexity: A North American Modified Delphi Study	medical education	modified	Percentage agreement (one scale point) Other	0.7	purposive sampling snowball sampling	16	16	Heterogeneous	local (North America)	REDCap	Closed questions with possibility to comment	40	Closed questions with possibility to comment	5	3-point scale (essential, not important)	unclear or not reported	not reported or not applicable	unclear or not reported	unclear or not reported	group response or summary	Number of rounds Consensus reached	3
113	Ingoe et al. 2020	An international multi-stakeholder delphi consensus exercise to develop a core outcomes set (COS) for surgical fixation of rib fractures	clinical patient care	classic	Percentage agreement (other conditions)	0.7	purposive sampling snowball sampling open calls	65	23	Heterogeneous (incl. affected persons)	international	Qualtrics	Closed questions with possibility to comment	60	Closed questions with possibility to comment	unclear or not reported	9-point scale (1=not important, 9=critically important)	unclear or not reported	not reported or not applicable	a priori	unclear or not reported	group response or summary	Number of rounds	3
114	Iqbal et al. 2021	Entrustable Professional Activities for Small-Group Facilitation: A Validation Study Using Modified Delphi Technique	medical education	modified	Other	not applicable	snowball sampling purposive sampling	31	29	Heterogeneous	international	QuestionPro	Closed questions with possibility to comment	9	Closed questions with possibility to comment Closed questions	28	5-point scale (1=strongly disagree, 5=strongly agree) 3-point scale (1=competency is needed, 3=competency is not needed)	reported	not reported or not applicable	unclear or not reported	Content analysis	group response or summary	unclear or not reported	3
115	Jabar et al. 2019	Modified Delphi study to determine optimal data elements for inclusion in a pilot violence and injury observatory in Cape Town, South Africa	healthcare/public health	modified	Percentage agreement (adjacent scale points)	0.7	unclear or not reported	21	21	Heterogeneous	regional (Cape Town)	Qualtrics	Closed questions with possibility to comment	unclear or not reported	unclear or not reported	25	5-point scale (1=can be dropped, 5=essential to include)	unclear or not reported	not reported or not applicable	a priori	unclear or not reported	group response or summary individual response	Number of rounds	2
116	Jasser & Almoajel 2020	Adopting the triple aim framework in the Saudi healthcare system: A Delphi study	healthcare/public health	classic	Percentage agreement (adjacent scale points)	0.8	purposive sampling	17	17	Heterogeneous	national (Saudi Arabia)	Google Forms	Closed questions with possibility to comment	17	Closed questions	unclear or not reported	5-point scale (1=Strongly Agree, 5=Strongly Disagree)	unclear or not reported	not reported or not applicable	unclear or not reported	Content analysis	individual response	Number of rounds	2
117	Jenkins et al. 2019	Labial trauma post birth: A delphi study of classification and suturing requirements	clinical patient care	classic	Percentage agreement (one scale point)	0.7	purposive sampling	16	20	Heterogeneous	international	not reported or not applicable	Open-ended questions	6	Closed questions	unclear or not reported	unclear or not reported	unclear or not reported	not reported or not applicable	a priori	unclear or not reported	group response or summary	Number of rounds	3
118	Jiménez-Rodríguez et al. 2020	Consensus on criteria for good practices in video consultation: A Delphi study	clinical patient care	classic	Percentage agreement (adjacent scale points) standardized measure of central tendency	0.7	unclear or not reported	16	16	Heterogeneous	international	Google Forms	Closed questions with possibility to comment	14	Closed questions with possibility to comment	38	4-point scale (1=totally disagree with the inclusion, 4=totally agree with the inclusion)	unclear or not reported	not reported or not applicable	unclear or not reported	Content analysis	group response or summary	Consensus reached	3
119	Jin et al. 2020	Development of type 2 diabetes mellitus quality indicators in general practice by a modified Delphi method in Beijing, China	healthcare/public health	modified	Percentage agreement (adjacent scale points) standardized measure of central tendency	85% 65% 70%	purposive sampling	30	27	Heterogeneous	regional (Bejing)	not reported or not applicable	Closed questions with possibility to comment	43	Closed questions with possibility to comment	37	9-point scale	unclear or not reported	not reported or not applicable	unclear or not reported	unclear or not reported	group response or summary individual response	unclear or not reported	2
120	Jones et al. 2020	Evaluating follow-up and complexity in cancer clinical trials (EFACCT): An eDelphi study of research professionals’ perspectives	methodological health research	classic	Percentage agreement (one scale point)	0.7	purposive sampling	27	25	Heterogeneous	local (Scotland and England)	Qualtrics	Open-ended questions	7	Closed questions with possibility to comment	214	7-point scale (1=strongly disagree, 7=strongly agree)	unclear or not reported	not reported or not applicable	unclear or not reported	Thematic analysis	group response or summary individual response	Stability of judgements	3
121	Käfer & Niederberger 2020	The future of digitally supported workplace health promotion: Results of a Delphi study	healthcare/public health	classic	Percentage agreement (one scale point) standardized measure of dispersion	0.7	purposive sampling	35	15	Heterogeneous	national (Germany)	not reported or not applicable	Closed questions with possibility to comment	unclear or not reported	Closed questions	unclear or not reported	10-point scale (1=schlechtere Erreichbarkeit, 10=bessere Erreichbarkeit, 1=keine Zustimmung, 10=vollkommene Zustimmung) 5-point scale 2-point scale	unclear or not reported	not reported or not applicable	unclear or not reported	unclear or not reported	group response or summary	unclear or not reported	3
122	Kalafatis et al. 2019	Defining fitness for purpose in South African anaesthesiologists using a delphi technique to assess the canMEDS framework	medical education	classic	Percentage agreement (adjacent scale points)	0.8	purposive sampling	16	16	Heterogeneous	local (South Africa)	SurveyMonkey	Closed questions with possibility to comment	89	Closed questions	3	4-point scale (1=not important at all, 4=absolutely essential) 9-point scale (1=Least important, 9=Most important)	unclear or not reported	not reported or not applicable	a priori	unclear or not reported	group response or summary individual response	unclear or not reported	3
123	Kao et al. 2018	Identifying essential information to support patient decision-making regarding participation in cancer clinical trials: A Delphi study	Methodological health research	classic	Percentage agreement (one scale point) standardized measure of dispersion	0.8	purposive sampling snowball sampling	151	114	Heterogeneous (incl. affected persons)	international	SurveyMonkey	Open-ended questions	1	Closed questions with possibility to comment	30	5-point scale (0=not at all important, 4=extremely important) 2-point scale (essential, optional)	unclear or not reported	not reported or not applicable	unclear or not reported	unclear or not reported	group response or summary	unclear or not reported	3
124	Karampatakis et al. 2019	Capturing pharmacists’ impact in general practice: An e-Delphi study to attempt to reach consensus amongst experts about what activities to record	clinical patient care	classic	Percentage agreement (adjacent scale points) Percentage agreement (one scale point)	51% 70% 80%	purposive sampling	12	16	Homogeneous	national (UK)	Bristol Online Surveys	Closed questions with possibility to comment	81	Closed questions with possibility to comment	28	5-point scale (1=definitely disagree, 5=definitely agree, very important, Not at all) 2-point scale (useful, not useful)	unclear or not reported	not reported or not applicable	unclear or not reported	Thematic analysis	group response or summary	Number of rounds Consensus reached	3
125	Kathnelson et al. 2021	Utilizing the Delphi Method to Assess Issues of Sexuality for Men Living with Spinal Cord Injury	healthcare/public health	classic	Percentage agreement (adjacent scale points)	0.7	open calls	20	15	Homogeneous (only patients)	national (Iran)	Qualtrics	Closed questions with possibility to comment	60	Closed questions with possibility to comment	24	7-point scale (strongly agree, strongly disagree)	unclear or not reported	not reported or not applicable	unclear or not reported	Content analysis	group response or summary individual response	Number of rounds	3
126	Kavosi et al. 2018	Factors influencing decision making for healthcare services outsourcing: A review and Delphi study	healthcare/public health	classic	Percentage agreement (adjacent scale points)	0.7	purposive sampling	unclear or not reported	unclear or not reported	Heterogeneous	national (Canada)	not reported or not applicable	Closed questions with possibility to comment	29	Closed questions with possibility to comment	unclear or not reported	9-point scale (1=low importance, 9=important)	unclear or not reported	not reported or not applicable	unclear or not reported	unclear or not reported	group response or summary individual response	Consensus reached	2
127	Keegan et al. 2019	Defining physical literacy for application in Australia: A modified delphi method	healthcare/public health	modified	Percentage agreement (unclear)	0.8	purposive sampling	unclear or not reported	unclear or not reported	Heterogeneous	international	Qualtrics Skype	Closed questions	unclear or not reported	Closed questions with possibility to comment	unclear or not reported	11-point scale 5-point scale (strongly disapprove, strongly approve) 2-point sclae (yes, no)	unclear or not reported	not reported or not applicable	unclear or not reported	unclear or not reported	group response or summary individual response	Consensus reached	3
128	Kelleher et al. 2020	An e-delphi study to identify priority areas for education on advance care planning in copd management	medical education	modified	Percentage agreement (unclear)	0.8	purposive sampling	21	21	Heterogeneous	unclear or not reported	LimeSurvey	Closed questions with possibility to comment	40	Closed questions	10	5-point scale (1=very limited importance, 5=very critical)	unclear or not reported	not reported or not applicable	unclear or not reported	Thematic analysis	group response or summary individual response	unclear or not reported	2
129	Kelly et al. 2018	Research priorities for respiratory nursing: a UK-wide Delphi study	clinical patient care	modified	Percentage agreement (adjacent scale points)	0.7	purposive sampling	183	85	Heterogeneous	national (UK)	SurveyMonkey	Closed questions with possibility to comment	78	Closed questions with possibility to comment	55	5-point scale (1=not at all important, 5=extremely important)	unclear or not reported	not reported or not applicable	a priori	Thematic analysis	group response or summary	unclear or not reported	3
130	Kerns et al. 2019	A Multisite, Multidisciplinary Delphi Consensus Study Describing "Usual Care" Intervention Strategies for School-Age to Transition-Age Youth With Autism	healthcare/public health	classic	Percentage agreement (unclear)	0.75	purposive sampling snowball sampling	66	53	Heterogeneous	national (US)	not reported or not applicable	Closed questions with possibility to comment	49	Closed questions with possibility to comment	55	4-point scale (1=not at all, 4=very)	unclear or not reported	not reported or not applicable	a priori	unclear or not reported	group response or summary	Number of rounds Stability of judgements	2
131	Khan et al. 2019	Are we prepared? The development of performance indicators for public health emergency preparedness using a modified Delphi approach	healthcare/public health	modified	Percentage agreement (adjacent scale points)	0.7	snowball sampling purposive sampling	33	28	Heterogeneous	national (Canada)	Acuity4	Closed questions with possibility to comment	62	Closed questions with possibility to comment	12	7-point scale	unclear or not reported	not reported or not applicable	a priori	Thematic analysis	group response or summary individual response	unclear or not reported	3
132	Khawar et al. 2020	Defining elimination of genital warts—a modified delphi study	healthcare/public health	modified	Percentage agreement (adjacent scale points) standardized measure of dispersion	0.7	purposive sampling	18	26	Heterogeneous	national (Australia)	not reported or not applicable	Closed questions with possibility to comment	9	Closed questions with possibility to comment	5	9-point scale (1=strongly disagree, 9=strongly agree)	unclear or not reported	not reported or not applicable	unclear or not reported	Content analysis	group response or summary	Consensus reached Stability of judgements	3
133	Kim et al. 2021	Essential Medical Information for Stroke Patients Undergoing Interhospital Transfer: A Delphi Study	clinical patient care	classic	Percentage agreement (adjacent scale points)	0.8	unclear or not reported	31	31	Heterogeneous	national (South Korea)	not reported or not applicable	Closed questions with possibility to comment	32	Closed questions	38	3-point scale (very necessary, not necessary)	unclear or not reported	not reported or not applicable	unclear or not reported	unclear or not reported	group response or summary	Consensus reached	2
134	Kirschbaum et al. 2019	Q sample construction: A novel approach incorporating a Delphi technique to explore opinions about codeine dependence	Methodological health research	classic	standardized measure of dispersion standardized measure of central tendency	not applicable	purposive sampling snowball sampling	15	11	Heterogeneous	international	LimeSurvey	Closed questions with possibility to comment	111	Closed questions	41	5-point scale (1=not imortant, 5=very important)	unclear or not reported	not reported or not applicable	unclear or not reported	unclear or not reported	group response or summary individual response	Consensus reached	2
135	Knaapen et al. 2020	International Core Outcome Set for Acute Simple Appendicitis in Children: Results of A Systematic Review, Delphi Study, and Focus Groups with Young People	clinical patient care	classic	Percentage agreement (other conditions) Percentage agreement (adjacent scale points)	70% 90%	purposive sampling	393	300	Heterogeneous (incl. affected persons)	international	DelphiManager	Closed questions with possibility to comment	43	Closed questions	38	9-point scale	unclear or not reported	not reported or not applicable	unclear or not reported	unclear or not reported	group response or summary individual response	Number of rounds Consensus reached	2
136	Knapp et al. 2020	Retail clinics colocated with pharmacies: A Delphi study of pharmacist impacts and recommendations for optimization	healthcare/public health	classic	Percentage agreement (adjacent scale points) Percentage agreement (one scale point)	0.8	unclear or not reported	8	8	Homogeneous	national (US)	Qualtrics	Closed questions with possibility to comment Open-ended questions	15 5	Closed questions	15 15	4-point scale (none, great) 3-point scale (very important, not very important)	unclear or not reported	not reported or not applicable	unclear or not reported	unclear or not reported	group response or summary	unclear or not reported	3
137	Koch et al. 2020	The relevance, feasibility and benchmarking of nursing quality indicators: A Delphi study	healthcare/public health	modified	Percentage agreement (one scale point)	0.75	purposive sampling convenience sampling	38	26	Heterogeneous	national (switzerland)	not reported or not applicable	Closed questions with possibility to comment	19	Closed questions	21	3-point scale (3=high, 1=low)	unclear or not reported	not reported or not applicable	a priori	unclear or not reported	group response or summary individual response	Number of rounds	2
138	Koehn & Charles 2019	A Delphi Study to Determine Leveling of the Interprofessional Core Competencies for Four Levels of Interprofessional Practice	medical education	modified	Percentage agreement (unclear)	0.7	open calls	38	22	Heterogeneous	unclear or not reported	Qualtrics	Closed questions	38	Closed questions with possibility to comment	38	4-point scale (Level 1, Level 4)	unclear or not reported	not reported or not applicable	unclear or not reported	unclear or not reported	group response or summary individual response	unclear or not reported	3
139	Kolbuck et al. 2020	Formative development of a fertility decision aid for transgender adolescents and young adults: a multidisciplinary Delphi consensus study	healthcare/public health	classic	Percentage agreement (adjacent scale points)	0.75	purposive sampling	78	59	Heterogeneous	local (US, Canada)	REDCap	Closed questions with possibility to comment	39	Closed questions with possibility to comment	49	5-point scale (Not at all imortant, Extremely important) 4-point scale (Definitely Cut, Definitely Keep)	reported	not reported or not applicable	a priori	unclear or not reported	group response or summary	Number of rounds	2
140	Kpokiri et al. 2021	Development of an international sexual and reproductive health survey instrument: results from a pilot WHO/HRP consultative Delphi process	healthcare/public health	modified	Percentage agreement (adjacent scale points)	0.8	open calls snowball sampling purposive sampling	47	23	Heterogeneous	international	not reported or not applicable	Closed questions with possibility to comment	12	Closed questions with possibility to comment	19	5-point scale (strongly agree, strongly disagree)	unclear or not reported	not reported or not applicable	unclear or not reported	unclear or not reported	group response or summary	unclear or not reported	3
141	Krasuska et al. 2020	Technological capabilities to assess digital excellence in hospitals in high performing health care systems: International edelphi exercise	healthcare/public health	modified	Percentage agreement (adjacent scale points)	0.7	purposive sampling	34	31	Heterogeneous	international	Qualtrics	Closed questions with possibility to comment	25	Closed questions with possibility to comment	51	9-point scale (1=strongly agree, 9=strongly disagree)	unclear or not reported	not reported or not applicable	a priori	Thematic analysis	group response or summary individual response	Consensus reached	2
142	Krausch-Hofmann et al. 2021	Development of practice guidelines for daily oral care in care-dependent older adults to complement the InterRAI suite of instruments using a modified Delphi approach	clinical patient care	modified	Percentage agreement (adjacent scale points) standardized measure of central tendency standardized measure of dispersion	0.8	open call purposive sampling	26	23	Heterogeneous	international	not reported or not applicable	Closed questions with possibility to comment	54	Closed questions	6	5-point scale (1=strongly agree, 5=strongly disagree)	unclear or not reported	not reported or not applicable	unclear or not reported	unclear or not reported	group response or summary	unclear or not reported	3
143	Kuhnt et al. 2018	The Development of Quality Standards for the Psychosocial Outpatient Care of Cancer Patients - Results of a Delphi Survey [Die Entwicklung von Qualitätsstandards für die ambulante psychosoziale Krebsberatung - Ergebnisse einer Delphibefragung]	healthcare/public health	classic	standardized measure of central tendency standardized measure of dispersion	not applicable	purposive sampling pool from a previous project or register	81	73	Heterogeneous	national (Germany)	SurveyMonkey	Closed questions with possibility to comment	116	Closed questions with possibility to comment	21	2-point scale (Ja, Nein) 4-point scale (1=gar nicht relevant, 4=sehr relevant) 3-point scale (1=Dieses Kriterium ohne Änderungen annehmen, 3=Dieses Kriterium nicht annehmen)	unclear or not reported	not reported or not applicable	unclear or not reported	unclear or not reported	group response or summary	unclear or not reported	3
144	Kwakman et al. 2019	Physiotherapy treatment approaches for survivors of critical illness: a proposal from a Delphi study	clinical patient care	modified	standardized measure of dispersion	not applicable	purposive sampling	9	10	Heterogeneous (incl. affected persons)	national (Netherlands)	not reported or not applicable	Open-ended questions	unclear or not reported	Closed questions with possibility to comment	68	5-point scale (1=essential, 5=undesirable)	unclear or not reported	not reported or not applicable	a priori	unclear or not reported	group response or summary individual response	Number of rounds Consensus reached	3
145	Laatz et al. 2019	Developing a South African Helicopter Emergency Medical Service Activation Screen (SAHAS): A Delphi study	healthcare/public health	modified	Percentage agreement (one scale point)	0.75	purposive sampling snowball sampling	65	42	Heterogeneous	international	SurveyMonkey	Closed questions with possibility to comment	57	Closed questions with possibility to comment	14	2-point scale (Agree, Disagree)	unclear or not reported	not reported or not applicable	unclear or not reported	Content analysis	group response or summary	Number of rounds	3
146	Lagacé-Legendre et al. 2021	Persistent Postconcussion Symptoms: An Expert Consensus-Based Definition Using the Delphi Method	clinical patient care	classic	standardized measure of central tendency Percentage agreement (other conditions)	not applicable	purposive quota/random sampling	16	8	Heterogeneous	national (Canada)	FluidSurveys	Open-ended questions	unclear or not reported	Closed questions	4	9-point scale (1=irrelevant, 9=essential)	unclear or not reported	not reported or not applicable	unclear or not reported	unclear or not reported	group response or summary individual response	Consensus reached	5
147	Lambert et al. 2019	Priorities for caregiver research in cancer care: an international Delphi survey of caregivers, clinicians, managers, and researchers	clinical patient care	classic	Percentage agreement (adjacent scale points) standardized measure of dispersion	0.8	convenience sampling purposive sampling snowball sampling	249	110	Heterogeneous (incl. affected persons)	international	not reported or not applicable	Open-ended questions	1	Closed questions	unclear or not reported	4-point scale (1=not important to do more research, 4=very important to do more research)	unclear or not reported	not reported or not applicable	unclear or not reported	Content analysis	group response or summary individual response	unclear or not reported	3
148	Lee et al. 2019	Development of korean disaster mental health support guidelines: Results of a scoping review and a delphi survey	clinical patient care	classic	Percentage agreement (adjacent scale points) standardized measure of central tendency	0.7	unclear or not reported	23	23	unclear or not reported	national (South Korea)	not reported or not applicable	Closed questions with possibility to comment	142	Closed questions with possibility to comment	140	9-point scale (1=not at all appropriate, 9=very appropriate)	unclear or not reported	not reported or not applicable	unclear or not reported	unclear or not reported	group response or summary	Number of rounds	2
149	Lee et al. 2020	Expert consensus on the development of a health-related questionnaire for the pediatric field of Korean medicine: a Delphi study	clinical patient care	classic	Percentage agreement (adjacent scale points)	0.66	purposive sampling	18	18	Homogeneous	national (South Korea)	Hangul program file	Closed questions with possibility to comment	51	Closed questions with possibility to comment	19	9-point scale (1=totally disagree, 9=totally agree, 1=not important, 9=abolutely important)	unclear or not reported	not reported or not applicable	unclear or not reported	unclear or not reported	group response or summary	unclear or not reported	3
150	Lemmen et al. 2021	Systems medicine 2030: A Delphi study on implementation in the German healthcare system	healthcare/public health	modified	Percentage agreement (adjacent scale points)	0.5	purposive sampling	33	31	Heterogeneous	national (Germany)	not reported or not applicable	Closed questions with possibility to comment	204	Closed questions with possibility to comment	31	4-point scale (1=Strongly agree, 4=Strongly disagree)	unclear or not reported	not reported or not applicable	a priori	unclear or not reported	group response or summary	Consensus reached Stability of judgements	2
151	Levack et al. 2018	Development of an English-language version of a Japanese iPad application to facilitate collaborative goal setting in rehabilitation: A Delphi study and field test	clinical patient care	classic	Percentage agreement (unclear)	0.8	purposive sampling	14	12	Homogeneous	international	SurveyMonkey	Closed questions with possibility to comment	97	Closed questions with possibility to comment	22	unclear or not reported	unclear or not reported	not reported or not applicable	unclear or not reported	Content analysis	group response or summary	unclear or not reported	4
152	Li et al. 2020	Development of Chinese mental health first aid guidelines for psychosis: A Delphi expert consensus study	medical education	classic	Percentage agreement (other conditions)	0.8	unclear or not reported	72	49	Heterogeneous (incl. affected persons)	national (China)	Questionnaire Star	Closed questions with possibility to comment	200	Closed questions	9	5-point scale (1=very important, 5=very unimportant)	reported	not reported or not applicable	unclear or not reported	unclear or not reported	group response or summary	Consensus reached	2
153	Lim et al. 2019	Oxygen in patients with fibrotic interstitial lung disease: An international Delphi survey	clinical patient care	classic	standardized measure of central tendency standardized measure of dispersion	not applicable	purposive sampling	43	42	Heterogeneous	international	Qualtrics	Closed questions with possibility to comment	32	Closed questions with possibility to comment	16	5-point scale (1=strongly disagree, 5=strongly agree) 2-point scale (Yes, No)	unclear or not reported	not reported or not applicable	a priori	unclear or not reported	group response or summary	unclear or not reported	3
154	Lim et al. 2020	Development and Reliability of an Appropriateness and Prioritization Instrument for Eye Care Practice: A Modified Delphi Process	clinical patient care	modified	standardized measure of central tendency standardized measure of dispersion	not applicable	purposive sampling	13	unclear or not reported	Heterogeneous	national (Canada)	not reported or not applicable	Closed questions with possibility to comment	unclear or not reported	Closed questions with possibility to comment	33	5-point scale (1=least important, 5=most important)	unclear or not reported	not reported or not applicable	unclear or not reported	unclear or not reported	group response or summary individual response	Consensus reached Number of rounds	3
155	Limakatso & Parker 2021	Treatment Recommendations for Phantom Limb Pain in People with Amputations: An Expert Consensus Delphi Study	clinical patient care	classic	Percentage agreement (unclear)	0.5	snowball sampling purposive sampling	27	20	Heterogeneous	international	Google Forms	Open-ended questions	1	Closed questions	37	5-point scale (1=Strongly agree, 5=Strongly disagree)	reported	not reported or not applicable	unclear or not reported	unclear or not reported	group response or summary individual response	unclear or not reported	3
156	Lisi et al. 2018	Chiropractic Integrated Care Pathway for Low Back Pain in Veterans: Results of a Delphi Consensus Process	clinical patient care	modified	Percentage agreement (adjacent scale points) standardized measure of central tendency	0.8	purposive sampling	58	56	Heterogeneous	national (US)	not reported or not applicable	Closed questions with possibility to comment	46	Closed questions with possibility to comment	5	9-point scale (1=highly appropriate, 9=highly appropriate)	unclear or not reported	not reported or not applicable	unclear or not reported	unclear or not reported	group response or summary	Consensus reached	2
157	Llorens-Vernet & Miró 2020	The mobile app development and assessment guide (MAG): Delphi-Based validity study	healthcare/public health	modified	Percentage agreement (adjacent scale points)	0.75	purposive sampling open calls	42	24	Heterogeneous (incl. affected persons)	international	LimeSurvey	Closed questions with possibility to comment	56	Closed questions	92	10-point scale (1=not important at all, 10=extremely important)	unclear or not reported	not reported or not applicable	a priori	unclear or not reported	group response or summary individual response	Stability of judgements	2
158	Logeman et al. 2020	Developing Consensus-Based Outcome Domains for Trials in Children and Adolescents With CKD: An International Delphi Survey	Methodological health research	classic	Percentage agreement (unclear) standardized measure of central tendency	0.75	purposive sampling open calls	557	312	Heterogeneous (incl. affected persons)	international	Qualtrics	Closed questions with possibility to comment	27	Closed questions with possibility to comment	20	9-point scale (1=limited important, 9=critical importance, 1=not important, 9=very important)	reported	reported	a posteriori	Thematic analysis	group response or summary of different groups of participants individual response	unclear or not reported	2
159	Lonchampt et al. 2020	TOP-ID: A Delphi technique-guided development of a prescription and deprescription tool for adults with intellectual disabilities	clinical patient care	classic	Percentage agreement (one scale point)	0.65	purposive sampling	18	18	Heterogeneous	international	RedCap	Closed questions with possibility to comment	81	Closed questions	13	2-point scale (Yes, No)	reported	not reported or not applicable	unclear or not reported	unclear or not reported	group response or summary	Consensus reached	2
160	Lu et al. 2020	Cultural adaptation of the mental health first aid guidelines for assisting a person at risk of suicide to China: A Delphi expert consensus study	healthcare/public health	classic	Percentage agreement (other conditions)	0.8	purposive sampling snowball sampling	67	32	Heterogeneous (incl. affected persons)	national (Italy)	Questionnaire Star	Closed questions with possibility to comment	175	Closed questions	6	5-point scale (Essential, Least important)	reported	not reported or not applicable	unclear or not reported	unclear or not reported	group response or summary individual response	Number of rounds	3
161	MacKway-Jones & Mackway-Jones 2020	An Expert Delphi study to derive a tool for mental health triage in emergency departments	clinical patient care	classic	Percentage agreement (adjacent scale points)	0.8	unclear or not reported	28	23	Heterogeneous	international	not reported or not applicable	Open-ended questions	6	Closed questions	141	7-point scale	unclear or not reported	not reported or not applicable	a priori	unclear or not reported	group response or summary individual response	unclear or not reported	3
162	Magnusson et al. 2020	Population Health, Prevention, Health Promotion, and Wellness Competencies in Physical Therapist Professional Education: Results of a Modified Delphi Study	medical education	modified	Percentage agreement (adjacent scale points) standardized measure of central tendency	0.8	purposive sampling snowball sampling open calls	37	29	Heterogeneous	national (US)	Qualtrics	Closed questions with possibility to comment	34	Closed questions with possibility to comment	6	5-point scale (1=extremely relevant, 5=not at all relevant, 1=extremely clear, 5=extremely unclear)	unclear or not reported	not reported or not applicable	unclear or not reported	Content analysis	group response or summary	Consensus reached	3
163	Maguire et al. 2020	Benchmarking to reduce restrictive practices in forensic mental health services: a Delphi study	healthcare/public health	classic	Other	not applicable	purposive sampling	unclear or not reported	unclear or not reported	Heterogeneous	local (Australia, New Zealand)	not reported or not applicable	unclear or not reported	unclear or not reported	unclear or not reported	unclear or not reported	unclear or not reported	unclear or not reported	not reported or not applicable	unclear or not reported	unclear or not reported	group response or summary	Consensus reached	3
164	Manera et al. 2019	An international Delphi survey helped develop consensus-based core outcome domains for trials in peritoneal dialysis	Methodological health research	classic	percentage agreement (other conditions) standardized measure of central tendency	0.85	open calls	873	530	Heterogeneous (incl. affected persons)	international	Qualtrics	Closed questions with possibility to comment	39	Closed questions with possibility to comment	16	9-point scale (1=limited importance, 9=critical importance)	reported	reported	a posteriori	Thematic analysis	group response or summary group response or summary of different groups of participants individual response	unclear or not reported	3
165	Mao et al. 2020	Developing a tool for measuring the disaster resilience of healthcare rescuers: A modified Delphi study	healthcare/public health	modified	Percentage agreement (unclear) standardized measure of central tendency standardized measure of dispersion	0.7	purposive sampling	22	21	Heterogeneous	international	not reported or not applicable	Closed questions with possibility to comment	66	unclear or not reported	36	4-point scale (1=not relevant, 4=highly relevant)	unclear or not reported	not reported or not applicable	unclear or not reported	unclear or not reported	group response or summary	Consensus reached	2
166	Mariottiet et al. 2019	Towards a New Profession: Counselor Professional Identity in Italy. A Delphi Study	medical education	classic	standardized measure of central tendency standardized measure of dispersion	not applicable	purposive sampling	57	45	Homogeneous	national (Italy)	Qualtrics	Open-ended questions	1	Closed questions with possibility to comment	131	6-point scale (strongly disagree, strongly agree)	unclear or not reported	not reported or not applicable	a priori	Thematic analysis	group response or summary	Number of rounds	3
167	Markoulakis et al. 2019	Identifying the key features and outcomes of family navigation services for mental health and/or addictions concerns: A Delphi study	healthcare/public health	classic	Percentage agreement (adjacent scale points)	0.8	purposive sampling snowball sampling	41	21	Heterogeneous (incl. affected persons)	national (Canada)	SurveyMonkey	Open-ended questions	9	Closed questions	88	7-point scale (extremely Unimportant, extremely Important)	unclear or not reported	reported	unclear or not reported	Content analysis	group response or summary individual response	unclear or not reported	3
168	Marten et al. 2019	A DELPHI study on aspects of study design to overcome knowledge gaps on the burden of disease caused by serogroup B invasive meningococcal disease	healthcare/public health	classic	Percentage agreement (unclear)	0.67	purposive sampling	unclear or not reported	unclear or not reported	Heterogeneous (incl. affected persons)	international	not reported or not applicable	Closed questions with possibility to comment	11	Closed questions	8	unclear or not reported	unclear or not reported	not reported or not applicable	unclear or not reported	unclear or not reported	group response or summary	Consensus reached	2
169	Martin & Manley 2018	Developing standards for an integrated approach to workplace facilitation for interprofessional teams in health and social care contexts: a Delphi study	healthcare/public health	classic	Percentage agreement (adjacent scale points) standardized measure of dispersion standardized measure of central tendency	0.75	purposive sampling snowball sampling	32	26	unclear or not reported	international	not reported or not applicable	Open-ended questions	unclear or not reported	Closed questions with possibility to comment	unclear or not reported	4-point scale (Essential, Not at all important, Essentially effective, Not at all effective) 5-point scale (Essential, Not at all important, Essentially effective, Not at all effective, Strongly agree, Strongly disagree)	reported	not reported or not applicable	a posteriori	Thematic analysis	group response or summary	Number of rounds	3
170	McMaster et al. 2020	Development of consensus-based guidelines for outpatient dietetic treatment of eating disorders: A Delphi study	clinical patient care	modified	Percentage agreement (other conditions)	0.8	open calls	162	33	Heterogeneous (incl. affected persons)	national (Australia)	not reported or not applicable	Closed questions with possibility to comment	98	Closed questions	11	5-point scale (strongly agree, strongly disagree, essential, should not be included)	unclear or not reported	not reported or not applicable	a priori	Content analysis	group response or summary of different groups of participants	Number of rounds	3
171	McNamara et al. 2021	Consensus of physician behaviours to target for early diagnosis of cerebral palsy: A Delphi study	clinical patient care	classic	Percentage agreement (adjacent scale points)	0.7	purposive sampling	11	12	Heterogeneous	national (Australia)	not reported or not applicable	Closed questions with possibility to comment	6	Closed questions	unclear or not reported	10-point scale	unclear or not reported	not reported or not applicable	unclear or not reported	Thematic analysis	group response or summary	unclear or not reported	2
172	Meher et al. 2019	Core outcome sets for prevention and treatment of postpartum haemorrhage: an international Delphi consensus study	Methodological health research	classic	Percentage agreement (other conditions)	0.7	purposive sampling open calls snowball sampling	205 197	152 143	Heterogeneous	international	DelphiManager	Closed questions with possibility to comment	31 35	Closed questions	unclear or not reported	9-point scale (1=not important, 9=critically important)	unclear or not reported	not reported or not applicable	a priori	unclear or not reported	group response or summary of different groups of participants	unclear or not reported	2
173	Mira et al. 2021	Proposals for person-centred care in the COVID-19 era. Delphi study	clinical patient care	classic	standardized measure of central tendency	not applicable	purposive sampling snowball sampling	76	60	Heterogeneous (incl. affected persons)	national (Spain)	not reported or not applicable	Closed questions with possibility to comment	60	Closed questions with possibility to comment	40	11-point scale	unclear or not reported	not reported or not applicable	unclear or not reported	unclear or not reported	group response or summary	unclear or not reported	2
174	Moel-Mandel et al. 2019	Expert consensus on a nurse-led model of medication abortion provision in regional and rural Victoria, Australia: a Delphi study	healthcare/public health	classic	Percentage agreement (unclear) standardized measure of dispersion	0.75	purposive sampling snowball sampling	23	19	Heterogeneous	regional (Victoria, Australia)	Qualtrics	Open-ended questions	7	Closed questions with possibility to comment	unclear or not reported	unclear or not reported	unclear or not reported	not reported or not applicable	unclear or not reported	Thematic analysis	group response or summary	unclear or not reported	3
175	Mora Pinzon et al. 2021	Essential elements to "design for dissemination" within a research network-a modified Delphi study of the Community-Academic Aging Research Network (CAARN)	healthcare/public health	modified	Percentage agreement (adjacent scale points)	0.8	pool from a previous project or register purposive sampling	28	20	Heterogeneous	national (US)	Qualtrics	Closed questions with possibility to comment	106	Closed questions with possibility to comment	25	5-point scale (not at all important, extremely important)	unclear or not reported	not reported or not applicable	unclear or not reported	unclear or not reported	group response or summary	Stability of judgements Consensus reached	3
176	Morais et al. 2021	Designing a National Curriculum to Advance Surgical Oncology in Mozambique: A Delphi Consensus Study	medical education	modified	Percentage agreement (unclear)	0.8	purposive sampling	15	12	Heterogeneous	national (Mozambique)	not reported or not applicable	Closed questions	3	Closed questions	unclear or not reported	5-point scale (1=strongly disagree, 5=strongly agree)	unclear or not reported	not reported or not applicable	a priori	not applicable	group response or summary	unclear or not reported	3
177	Mubarak et al. 2019	Consensus among healthcare stakeholders on a collaborative medication therapy management model for chronic diseases in Malaysia; A Delphi study	healthcare/public health	modified	Percentage agreement (adjacent scale points) Dependency analyses standardized measure of central tendency	0.85	snowball sampling purposive sampling	29	29	Heterogeneous	national (Malaysia)	QuestionPro	Closed questions	132	Closed questions	132	5-point scale (strongly disagree, strongly agree)	unclear or not reported	not reported or not applicable	a priori	not applicable	group response or summary individual response	Consensus reached Stability of judgements	2
178	Mulhall et al. 2020	Using a Delphi survey to gain an international consensus on the challenges of conducting trials with adults with intellectual disabilities	Methodological health research	modified	Percentage agreement (adjacent scale points)	0.7	purposive sampling snowball sampling	22	20	Heterogeneous	international	Qualtrics	Open-ended questions	1	Closed questions	23	5-point scale (1=unimportant, 5=very important)	unclear or not reported	not reported or not applicable	a priori	Thematic analysis	group response or summary individual response	Stability of judgements Consensus reached	3
179	Murphie et al. 2018	Defining the core components of a clinical review of people using continuous positive airway pressure therapy to treat obstructive sleep apnea: An international e-delphi study	clinical patient care	classic	Percentage agreement (adjacent scale points)	0.75	purposive sampling	44	40	Heterogeneous (incl. affected persons)	international	not reported or not applicable	Open-ended questions	unclear or not reported	Closed questions with possibility to comment	unclear or not reported	5-point scale (1=unimportant, 5=very important)	unclear or not reported	not reported or not applicable	unclear or not reported	Thematic analysis	group response or summary individual response	Consensus reached Number of rounds	3
180	Murphy et al. 2019	The development of Nursing Quality Care Process Metrics and Indicators for use in Older Persons Care Settings: A Delphi-Consensus Study	clinical patient care	modified	percentage agreement (other conditions)	0.7	Purposive sampling	217	181	Heterogeneous	national (Ireland)	not reported or not applicable	Closed questions with possibility to comment	33	Closed questions with possibility to comment	90	9-point scale (1=not important, 9=very important)	unclear or not reported	not reported or not applicable	unclear or not reported	Content analysis	group response or summary individual response	unclear or not reported	4
181	Murphy et al. 2020	Unlocking the potential for digital mental health technologies in the UK: A Delphi exercise	healthcare/public health	classic	standardized measure of dispersion	not applicable	purposive sampling	16	15	Heterogeneous (incl. affected persons)	national (UK)	MySurveyLab	Open-ended questions	1	Closed questions	26	10-point scale (1=not important, 10=very important)	unclear or not reported	not reported or not applicable	a priori	unclear or not reported	group response or summary individual response	unclear or not reported	3
182	Musabyemungu et al. 2019	What topics should we teach the parents of admitted neonates in the newborn care unit in the resource-limited setting - a Delphi study	medical education	classic	percentage agreement (other conditions)	0.7	convenience sampling purposive sampling	10	40	Heterogeneous (incl. affected persons)	international	Google Forms	Open-ended questions	2	Closed questions	57	9-point scale (1=not important, 9=important)	unclear or not reported	not reported or not applicable	a priori	unclear or not reported	group response or summary	unclear or not reported	3
183	Nasa et al. 2021	Expert consensus statements for the management of COVID-19-related acute respiratory failure using a Delphi method	clinical patient care	modified	Percentage agreement (adjacent scale points) Percentage agreement (one scale point)	70% 80%	purposive sampling	39	37	unclear or not reported	international	Google Forms	Open-ended questions	unclear or not reported	Closed questions	9	7-point scale (7=agreemnet, 1=disagreement)	unclear or not reported	not reported or not applicable	unclear or not reported	unclear or not reported	group response or summary	Stability of judgements Consensus reached	5
184	Neyro et al. 2018	Clinical trials in neonates: How to optimise informed consent and decision making? A European Delphi survey of parent representatives and clinicians	Methodological health research	classic	standardized measure of central tendency Percentage agreement (adjacent scale points)	65% 75%	purposive sampling	32	unclear or not reported	Heterogeneous (incl. affected persons)	international	not reported or not applicable	Closed questions	96	Closed questions	63	9-point scale (1=not important, 9=extremely important)	unclear or not reported	not reported or not applicable	unclear or not reported	not applicable	group response or summary individual response	unclear or not reported	2
185	Noel et al. 2018	Which indicators to include in a crowding scale in an emergency department? A national French Delphi study	healthcare/public health	classic	Percentage agreement (adjacent scale points) standardized measure of dispersion	0.7	purposive sampling	41	37	Heterogeneous	national (France)	Google Forms	Closed questions with possibility to comment	54	Closed questions	45	10-point scale (1=very low validity, 10=excellent validity)	unclear or not reported	not reported or not applicable	unclear or not reported	Other	group response or summary	Stability of judgements	2
186	Nouwens et al. 2020	Differentiating care for persons with mild intellectual disability or borderline intellectual functioning: A Delphi study on the opinions of primary and professional caregivers and scientists	clinical patient care	classic	percentage agreement (other conditions)	0.8	purposive sampling snowball sampling open calls	30	44	Heterogeneous (incl. affected persons)	local (Dutch-speaking)	Qualtrics	Open-ended questions	2	Closed questions	67	5-point scale (1=completely disagree, 5=completely agree)	unclear or not reported	not reported or not applicable	a priori	Inductive approach	group response or summary of different groups of participants	unclear or not reported	3
187	Nuno et al. 2020	Validation of the ICF Core Sets for schizophrenia from the perspective of psychiatrists: An international Delphi study	clinical patient care	classic	Percentage agreement (one scale point)	0.75	purposive sampling purposive quota/random sampling	352	303	Heterogeneous	international	Qualtrics	Open-ended questions	6	Closed questions	unclear or not reported	2-point scale (yes, no)	unclear or not reported	not reported or not applicable	unclear or not reported	Other	group response or summary individual response	unclear or not reported	3
188	O’Donnell et al. 2020	Establishing consensus on key public health indicators for the monitoring and evaluating childhood obesity interventions: a Delphi panel study	healthcare/public health	classic	Percentage agreement (adjacent scale points)	0.7	purposive sampling	16	8	Heterogeneous	international	Qualtrics	Open-ended questions	4	Closed questions	87	5-point scale	unclear or not reported	not reported or not applicable	a priori	Content analysis	group response or summary individual response	unclear or not reported	3
189	O’Donnell et al. 2021	The development and validation of the Person-centred Practice Inventory-Student instrument: A modified Delphi study	medical education	modified	Percentage agreement (adjacent scale points)	0.7	unclear or not reported	382	144	Homogeneous	national (UK)	Qualtrics	Closed questions with possibility to comment	57	Closed questions with possibility to comment	3	5-point scale (strongly disagree, strongly agree)	unclear or not reported	not reported or not applicable	a priori	unclear or not reported	group response or summary individual response	Consensus reached	2
190	Oyake et al. 2020	Motivational Strategies for Stroke Rehabilitation: A Delphi Study	clinical patient care	classic	standardized measure of dispersion	not applicable	purposive sampling pool from a previous project or register	160	116	Heterogeneous	national (Japan)	not reported or not applicable	Closed questions	25	Closed questions	26	5-point scale (1=very ineffective, 5=very effective, 1=not at all important, 5=very important)	reported	not reported or not applicable	unclear or not reported	not applicable	group response or summary individual response	unclear or not reported	3
191	Paek et al. 2018	Development of screening tool for child abuse in the Korean emergency department Using modified Delphi study	healthcare/public health	modified	Percentage agreement (adjacent scale points) Percentage agreement (one scale point)	0.8	unclear or not reported	15	unclear or not reported	Heterogeneous	national (Korea)	not reported or not applicable	Closed questions with possibility to comment	12	Closed questions with possibility to comment	12	9-point scale (1=strongly disagree, 9=strongly agree) 2-point scale (agree, disagree)	unclear or not reported	not reported or not applicable	unclear or not reported	unclear or not reported	group response or summary	Number of rounds	3
192	Pavlova et al. 2021	Measuring physical literacy in Ukraine: development of a set of indicators by Delphi method	healthcare/public health	modified	Percentage agreement (unclear) standardized measure of central tendency	0.7	purposive sampling	unclear or not reported	unclear or not reported	unclear or not reported	national (Ukraine)	not reported or not applicable	Closed questions	45	Closed questions	45	5-point scale (1=strongly disagree, 5=strongly agree)	reported	not reported or not applicable	unclear or not reported	not applicable	group response or summary individual response	Number of rounds	2
193	Paz-Pascual et al. 2019	Consensus on priorities in maternal education: Results of delphi and nominal group technique approaches	medical education	classic	Percentage agreement (adjacent scale points)	0.8	convenience sampling	79	54	Heterogeneous (incl. affected persons)	local (Basque Country)	not reported or not applicable	Closed questions with possibility to comment	unclear or not reported	Closed questions	unclear or not reported	9-point scale (1=unimportant, 9=important)	reported	not reported or not applicable	a priori	unclear or not reported	group response or summary individual response	unclear or not reported	2
194	Perrin et al. 2018	Systematic review to identify proxy indicators to quantify the impact of eHealth tools on maternal and neonatal health outcomes in low-income and middle-income countries including Delphi consensus	healthcare/public health	modified	standardized measure of dispersion	not applicable	unclear or not reported	13	13	unclear or not reported	international	not reported or not applicable	Open-ended questions	unclear or not reported	Closed questions	unclear or not reported	not applicable	unclear or not reported	not reported or not applicable	unclear or not reported	unclear or not reported	group response or summary individual response	unclear or not reported	3
195	Perrone-Filardi et al. 2021	The value of the polypill in cardiovascular disease: an Italian multidisciplinary Delphi panel consensus	clinical patient care	modified	Percentage agreement (unclear)	0.75	purposive sampling	11	11	Heterogeneous	national (Italy)	not reported or not applicable	Closed questions with possibility to comment	22	Closed questions with possibility to comment	13	5-point scale (strongly agree, strongly disagree)	unclear or not reported	not reported or not applicable	unclear or not reported	unclear or not reported	group response or summary	Number of rounds	3
196	Pohl et al. 2020	Consensus-Based Core Set of Outcome Measures for Clinical Motor Rehabilitation After Stroke—A Delphi Study	clinical patient care	classic	Percentage agreement (unclear)	0.7	purposive sampling	33	27	Heterogeneous	international	REDCap	Closed questions	119	Closed questions	9	7-point scale	unclear or not reported	not reported or not applicable	unclear or not reported	not applicable	group response or summary individual response	unclear or not reported	3
197	Porter et al. 2020	Using the Delphi process to identify priorities for Dietetic research in Australia 2020-2030	healthcare/public health	classic	Percentage agreement (adjacent scale points)	0.7	purposive sampling	50	35	Heterogeneous	national (Australia)	not reported or not applicable	Closed questions with possibility to comment	26	Closed questions	15	7-point scale (1=strongly disagree, 7=strongly agree)	unclear or not reported	not reported or not applicable	a priori	unclear or not reported	group response or summary	unclear or not reported	3
198	Prak & Wivatvanit 2018	The development of neonatal nursing standards of practice for Cambodia: A Delphi study	healthcare/public health	classic	standardized measure of dispersion	not applicable	purposive sampling snowball sampling	20	19	Heterogeneous	national (Cambodia)	not reported or not applicable	Open-ended questions	unclear or not reported	Closed questions	206	5-point scale (5=very important, 1=unimportant)	reported	not reported or not applicable	unclear or not reported	Content analysis	group response or summary individual response	unclear or not reported	3
199	Ravensbergen et al. 2019	Combined impact of future trends on healthcare utilisation of older people: A Delphi study	healthcare/public health	classic	Percentage agreement (adjacent scale points)	0.63	purposive sampling snowball sampling	20	16	Heterogeneous (incl. affected persons)	national (Netherlands)	not reported or not applicable	Closed questions with possibility to comment	20	Closed questions with possibility to comment	20	7-point scale (1=very great decrease, 7=very great increase)	unclear or not reported	not reported or not applicable	a priori	unclear or not reported	group response or summary individual response	Number of rounds	2
200	Retzer et al. 2020	Development of a core outcome set for use in community-based bipolar trials—A qualitative study and modified Delphi	Methodological health research	modified	Percentage agreement (other conditions)	0.7	open calls snowball sampling purposive sampling	50	38	Heterogeneous (incl. affected persons)	national (UK)	Delphi Manager	Closed questions with possibility to comment	66	Closed questions	79	9-point scale (9=important, 1=unimportant)	unclear or not reported	not reported or not applicable	a priori	unclear or not reported	group response or summary individual response	Number of rounds	2
201	Righolt et al. 2020	Dutch oral health care quality measures: a modified Delphi study	healthcare/public health	modified	standardized measure of dispersion standardized measure of central tendency	not applicable	purposive sampling	11	11	Heterogeneous	national (Spain)	not reported or not applicable	Closed questions	28	Closed questions	5	9-point scale	unclear or not reported	not reported or not applicable	unclear or not reported	not applicable	group response or summary individual response	unclear or not reported	4
202	Robles et al. 2020	Evaluation criteria for weight management apps: Validation using a modified delphi process	healthcare/public health	modified	standardized measure of dispersion standardized measure of central tendency Percentage agreement (unclear)	0.8	snowball sampling	26	28	Heterogeneous	national (Netherlands)	Google Forms	Closed questions with possibility to comment	114	Closed questions with possibility to comment	9	6-point scale (0=I suggest this criterion is excluded, 5=This criterion is extremely relevant)	unclear or not reported	not reported or not applicable	unclear or not reported	unclear or not reported	group response or summary	Consensus reached	2
203	Romero et al. 2020	Establishing consensus on the perioperative management of cholecystectomy in public hospitals: a Delphi study with an expert panel in Mexico	clinical patient care	modified	Percentage agreement (unclear)	40% 50% 60% 70%	purposive sampling	23	23	Heterogeneous	national (Mexico)	SurveyMonkey	Closed questions with possibility to comment	34	Closed questions with possibility to comment	29	unclear or not reported	unclear or not reported	not reported or not applicable	unclear or not reported	unclear or not reported	group response or summary	Stability of judgements	2
204	Rosowsky et al. 2018	A cross-validation Delphi method approach to the diagnosis and treatment of personality disorders in older adults	clinical patient care	classic	Percentage agreement (adjacent scale points)	0.67	purposive sampling snowball sampling	20	17	Heterogeneous	national (US)	RedCap	Closed questions with possibility to comment	18	unclear or not reported	1	5-point scale (strongly agree, strongly disagree)	reported	not reported or not applicable	a posteriori	unclear or not reported	group response or summary	Number of rounds	3
205	Rossi et al. 2020	Essential Research Priorities in Renal Cancer: A Modified Delphi Consensus Statement	clinical patient care	modified	Percentage agreement (adjacent scale points)	0.7	purposive sampling	46	58	Heterogeneous	international	Qualtrics	Closed questions with possibility to comment	39	Closed questions	11	9-point scale (1=not important, 9=critical)	unclear or not reported	not reported or not applicable	unclear or not reported	unclear or not reported	group response or summary	unclear or not reported	3
206	Rosvik et al. 2020	Development of best practice recommendations to enhance access to and use of formal community care services for people with dementia in Europe: a Delphi process conducted by the Actifcare project	healthcare/public health	modified	standardized measure of central tendency standardized measure of dispersion Percentage agreement (adjacent scale points)	0.75	purposive sampling	unclear or not reported	71	Heterogeneous (incl. affected persons)	international	not reported or not applicable	Closed questions with possibility to comment	72	Closed questions with possibility to comment	44	7-point scale (1=not important at all, 7=extremely important)	unclear or not reported	not reported or not applicable	unclear or not reported	unclear or not reported	group response or summary individual response	Consensus reached	3
207	Rowe et al. 2019	Development of core outcome sets for vision screening and assessment in stroke: A Delphi and consensus study	clinical patient care	classic	Percentage agreement (other conditions)	0.7	open calls snowball sampling	117	51	Heterogeneous (incl. affected persons)	local (UK, Ireland)	SurveyMonkey	Closed questions with possibility to comment	46	Closed questions	52	9-point scale (1=not important, 9=critical)	reported	not reported or not applicable	a priori	unclear or not reported	group response or summary of different groups of participants group response or summary individual response	Consensus reached	3
208	Ryan et al. 2021	Therapeutic relationships in child and adolescent mental health services: A Delphi study with young people, carers and clinicians	healthcare/public health	classic	Percentage agreement (unclear)	0.7	convenience sampling	unclear or not reported	75	Heterogeneous (incl. affected persons)	unclear or not reported	not reported or not applicable	unclear or not reported	160	Closed questions with possibility to comment	52	5-point scale (1=strongly disagree, 5=strongly agree)	unclear or not reported	not reported or not applicable	unclear or not reported	unclear or not reported	group response or summary	Number of rounds	3
209	Sadi al. 2019	Posterior shoulder instability classification, assessment and management: an international Delphi study	clinical patient care	classic	Percentage agreement (unclear)	0.7	snowball sampling purposive sampling	57	47	Heterogeneous	international	SurveyMonkey	Closed questions with possibility to comment	50	Closed questions with possibility to comment	9	4-point scale 2-point scale	unclear or not reported	not reported or not applicable	a priori	unclear or not reported	group response or summary	Number of rounds	3
210	Saini et al. 2020	Identifying Suicide and Self-Harm Research Priorities in North West England: A Delphi Study	healthcare/public health	classic	Percentage agreement (unclear)	0.75	open calls pool from a previous project or register purposive sampling	44	12	Heterogeneous (incl. affected persons)	regional (North-West England)	Qualtrics	Closed questions with possibility to comment	51	Closed questions	37	not applicable	unclear or not reported	not reported or not applicable	unclear or not reported	unclear or not reported	group response or summary	Consensus reached	3
211	Salway et al. 2019	How should health policy and practice respond to the increased genetic risk associated with close relative marriage? results of a UK Delphi consensus building exercise	healthcare/public health	classic	Percentage agreement (unclear)	0.8	open calls purposive sampling	38	29	Heterogeneous	national (UK)	not reported or not applicable	Open-ended questions	13	Closed questions with possibility to comment	202	7-point scale (1=very strongly disagree, 7=very strongly agree)	reported	not reported or not applicable	unclear or not reported	unclear or not reported	group response or summary individual response	Number of rounds	3
212	Salzwedel et al. 2018	Quality Performance Measures in Cardiac Rehabilitation: Results of a Delphi Survey of Members of the German Society for Prevention and Rehabilitation of Cardiovascular Diseases (DGPR) [Indikatoren der Ergebnisqualität kardiologischer Rehabilitation: Ergebnisse einer Delphi-Befragung von Mitgliedern der Deutschen Gesellschaft für Prävention und Rehabilitation von Herz-und Kreislauferkrankungen e. …	clinical patient care	classic	Percentage agreement (adjacent scale points)	0.75	purposive sampling	62	67	Heterogeneous	national (Germany)	unipark	Closed questions with possibility to comment	14	Closed questions	unclear or not reported	5-point scale (1=sehr wichtig, 5=gar nicht wichtig)	reported	not reported or not applicable	unclear or not reported	unclear or not reported	group response or summary	unclear or not reported	4
213	Santaguida et al. 2020	Delphi consensus on core criteria set selecting among health-related outcome measures (HROM) in primary health care	clinical patient care	classic	Percentage agreement (one scale point)	0.75	purposive sampling	45	36	Heterogeneous	national (Canada)	Limesurvey	Closed questions with possibility to comment	35	Closed questions with possibility to comment	21	2-point sclae (Yes, No)	reported	not reported or not applicable	unclear or not reported	unclear or not reported	group response or summary	Stability of judgements	3
214	Saunders et al. 2019	Endorsement and Validation of the Essential Evidence-Based Practice Competencies for Practicing Nurses in Finland: An Argument Delphi Study	medical education	modified	standardized measure of central tendency standardized measure of dispersion	not applicable	snowball sampling	14	14	Heterogeneous	national (Finland)	eDelphi	Closed questions with possibility to comment	24	Closed questions with possibility to comment	2	5-point scale (1=not at all, 5=very much essential)	unclear or not reported	not reported or not applicable	unclear or not reported	unclear or not reported	group response or summary	Number of rounds	2
215	Schaap et al. 2019	Defining definitions: a Delphi study to develop a core outcome set for conditions of severe maternal morbidity	healthcare/public health	classic	Percentage agreement (unclear)	0.7	snowball sampling	unclear or not reported	36	Heterogeneous	international	not reported or not applicable	Open-ended questions	unclear or not reported	Closed questions with possibility to comment	unclear or not reported	5-point scale (-2=strongly disagree, 2=strongly agree)	unclear or not reported	not reported or not applicable	unclear or not reported	unclear or not reported	group response or summary	unclear or not reported	7
216	Schapira et al. 2020	Seeking Consensus on the Terminology of Value-Based Transformation through use of a Delphi Process	healthcare/public health	modified	Percentage agreement (other conditions)	0.7	unclear or not reported	18	18	Heterogeneous	national (US)	REDCap	Closed questions with possibility to comment	17	Closed questions with possibility to comment	13	9-point scale (1=Not at all, 9=Extremely well, 1=Not at all, 9=Extremely essential)	unclear or not reported	not reported or not applicable	a priori	unclear or not reported	group response or summary individual response	Number of rounds	3
217	Scheydt et al. 2019	Tasks and Activities of Nurses in Inpatient General Psychiatry - Results of a Delphi-Study	clinical patient care	classic	Percentage agreement (adjacent scale points) standardized measure of central tendency standardized measure of dispersion	0.7	purposive sampling purposive quota/random sampling	235	193	Heterogeneous	national (Germany)	not reported or not applicable	Closed questions with possibility to comment	81	Closed questions	25	5-point scale (1=stimme gar nicht zu, 5=stimme voll zu)	unclear or not reported	not reported or not applicable	unclear or not reported	Content analysis	group response or summary	unclear or not reported	2
218	Schmit et al. 2020	Communicating with patients about software for enhancing privacy in secondary database research involving record linkage: Delphi study	Methodological health research	classic	Percentage agreement (other conditions)	0.9	purposive sampling	38	33	Homogeneous (only patients)	national (US)	Qualtrics	Closed questions with possibility to comment	50	Closed questions with possibility to comment	6	5-point scale (1=strongly agree, 5=strongly disagree)	unclear or not reported	not reported or not applicable	unclear or not reported	Thematic analysis	group response or summary	unclear or not reported	3
219	Schults et al. 2020	International recommendations for a vascular access minimum dataset: A Delphi consensus-building study	healthcare/public health	modified	Percentage agreement (unclear)	0.7	purposive sampling open calls	64	14	Heterogeneous	international	REDCap	Closed questions with possibility to comment	52	unclear or not reported	55	9-point scale (9=critical importance, 1=limited importance) 3-point scale (not feasible, feasible) 4-point scale (not acceptable, acceptable)	reported	not reported or not applicable	a priori	unclear or not reported	group response or summary	Number of rounds	3
220	Sebelski et al. 2020	Leadership Competencies for Physical Therapists: A Delphi Determination	medical education	classic	Percentage agreement (one scale point)	0.8	purposive sampling	14	10	Heterogeneous	national (US)	Qualtrics	Closed questions with possibility to comment	76	Closed questions with possibility to comment	unclear or not reported	3-point scale (very important, not important)	unclear or not reported	not reported or not applicable	a priori	unclear or not reported	group response or summary	Stability of judgements	2
221	Seidler et al. 2019	Men, masculinities, depression: Implications for mental health services from a Delphi expert consensus study	medical education	classic	Percentage agreement (adjacent scale points)	0.8	purposive sampling snowball sampling	53	43	Heterogeneous	international	Qualtrics	Closed questions with possibility to comment	30	Closed questions with possibility to comment	14	5-point scale (1=should not be included, 5=essential)	unclear or not reported	not reported or not applicable	a priori	Content analysis	group response or summary	Consensus reached	2
222	Shawahna 2019	Development of key performance indicators to capture in measuring the impact of pharmacists in caring for patients with epilepsy in primary healthcare: A Delphi consensual study	clinical patient care	classic	standardized measure of central tendency standardized measure of dispersion	not applicable	purposive sampling	40	40	Heterogeneous	national (Palestine)	not reported or not applicable	Closed questions with possibility to comment	unclear or not reported	Closed questions with possibility to comment	12	3-point scale (1=disagree, 3=agree) 9-point scale (1=strongly disagree, 9=strongly agree)	unclear or not reported	not reported or not applicable	a priori	unclear or not reported	group response or summary individual response	Stability of judgements	3
223	Shawahna 2020	Development of Key Performance Indicators for Capturing Impact of Pharmaceutical Care in Palestinian Integrative Healthcare Facilities: A Delphi Consensus Study	clinical patient care	classic	standardized measure of central tendency standardized measure of dispersion	not applicable	purposive sampling	50	50	Heterogeneous	national (Palestine)	Google Forms	Closed questions with possibility to comment	unclear or not reported	Closed questions with possibility to comment	11	3-point scale (1=disagree, 3=agree) 9-point scale (1=strongly disagree, 9=strongly agree)	unclear or not reported	not reported or not applicable	a priori	unclear or not reported	group response or summary individual response	Stability of judgements	3
224	Shawahna et al. 2018	Which Benefits and Harms of Using Fenugreek as a Galactogogue Need to Be Discussed during Clinical Consultations? A Delphi Study among Breastfeeding Women, Gynecologists, Pediatricians, Family Physicians, Lactation Consultants, and Pharmacists	clinical patient care	classic	standardized measure of central tendency standardized measure of dispersion	not applicable	purposive sampling snowball sampling	121	88	Heterogeneous (incl. affected persons)	national (Palestine)	not reported or not applicable	Closed questions with possibility to comment	40	Closed questions with possibility to comment	20 5	9-point scale (1=strongly disagree, 9=strongly agree)	unclear or not reported	not reported or not applicable	a priori	unclear or not reported	group response or summary individual response	Stability of judgements	2
225	Shawahna et al. 2019	What Do Primary Healthcare Providers and Complementary and Alternative Medicine Practitioners in Palestine Need to Know about Exercise for Cancer Patients and Survivors: A Consensual Study Using the Delphi Technique	medical education	modified	standardized measure of central tendency standardized measure of dispersion	not applicable	purposive sampling	65	58	Heterogeneous	international	not reported or not applicable	Closed questions with possibility to comment	52	Closed questions	20	2-point scale (Yes, No) 9-point scale (1=strongly disagree, 9=strongly agree)	unclear or not reported	not reported or not applicable	unclear or not reported	unclear or not reported	group response or summary individual response	Consensus reached	2
226	Shearsmith et al. 2020	Delphi survey to inform patient-reported symptom monitoring after ovarian cancer treatment	clinical patient care	modified	Percentage agreement (unclear)	0.7	purposive sampling	30	19	Heterogeneous (incl. affected persons)	national (UK)	https://www.onlinesurveys.ac.uk	unclear or not reported	unclear or not reported	unclear or not reported	unclear or not reported	7-point scale (1=not at all, 7=very much)	unclear or not reported	not reported or not applicable	a priori	unclear or not reported	group response or summary	unclear or not reported	2
227	Shoesmith et al. 2020	Creation of consensus recommendations for collaborative practice in the Malaysian psychiatric system: A modified Delphi study	healthcare/public health	modified	standardized measure of dispersion Percentage agreement (unclear)	1	snowball sampling	18	14	Heterogeneous (incl. affected persons)	national (Malaysia)	Google Forms	Closed questions with possibility to comment	49	Closed questions with possibility to comment	2	5-point scale	unclear or not reported	not reported or not applicable	a priori	Inductive approach	group response or summary	Consensus reached	3
228	Shorter et al. 2019	Prioritization of outcomes in efficacy and effectiveness of alcohol brief intervention trials: International multi-stakeholder e-delphi consensus study to inform a core outcome set	Methodological health research	classic	Percentage agreement (other conditions)	0.7	snowball sampling	137	114	Heterogeneous (incl. affected persons)	international	DelphiManager	Closed questions with possibility to comment	86	Closed questions	93	9-point scale (1=not important for inclusion, 9=critical for inclusion)	unclear or not reported	not reported or not applicable	a priori	unclear or not reported	group response or summary individual response	Number of rounds	2
229	Silva et al. 2018	Developing a tool to assess responsibility in health innovation: Results from an international delphi study	healthcare/public health	modified	Percentage agreement (adjacent scale points) standardized measure of dispersion	0.51	purposive sampling snowball sampling	35	19	Heterogeneous	international	SurveyMonkey	Closed questions with possibility to comment	37	Closed questions with possibility to comment	20	5-point scale (1=very difficult, 5=very easy, 1=least important, 5=most important, 1=major rewriting, 5=no revisions required, 1=completely disagree, 5=completely agree)	unclear or not reported	not reported or not applicable	unclear or not reported	unclear or not reported	group response or summary individual response	Number of rounds	2
230	Sim et al. 2018	Measuring the outcomes of nursing practice: A Delphi study	clinical patient care	modified	Percentage agreement (adjacent scale points)	0.75	purposive sampling open calls	13	169	Heterogeneous (incl. affected persons)	national (Australia)	SurveyMonkey	Open-ended questions	unclear or not reported	Closed questions	103	5-point scale (1=very important, 5=totally unimportant)	unclear or not reported	not reported or not applicable	unclear or not reported	Thematic analysis	group response or summary	Number of rounds	4
231	Smythe et al. 2018	Indicators to assess the functionality of clubfoot clinics in low-resource settings: A Delphi consensus approach and pilot study	healthcare/public health	classic	standardized measure of central tendency standardized measure of dispersion	not applicable	pool from a previous project or register	17	16	Heterogeneous	local (Africa)	not reported or not applicable	Closed questions	28	Closed questions	17	10-point scale	unclear or not reported	not reported or not applicable	a priori	not applicable	group response or summary	unclear or not reported	4
232	Sokol-Hessner et al. 2018	A Road Map for Advancing the Practice of Respect in Health Care: The Results of an Interdisciplinary Modified Delphi Consensus Study	healthcare/public health	modified	Percentage agreement (unclear)	50% 75%	pool from a previous project or register	20	14	Heterogeneous (incl. affected persons)	international	REDCap	Open-ended questions	unclear or not reported	unclear or not reported	unclear or not reported	unclear or not reported	unclear or not reported	not reported or not applicable	a priori	unclear or not reported	group response or summary	Consensus reached Other	5
233	Sole et al. 2019	Developing a framework for teaching clinical reasoning skills to undergraduate physiotherapy students: A delphi study	medical education	classic	Percentage agreement (adjacent scale points) standardized measure of central tendency	0.7	snowball sampling	11	18	Heterogeneous	regional (Otago, New Zealand)	SurveyMonkey	Open-ended questions	4	Closed questions with possibility to comment	79	5-point scale (5=strongly disagree, 1=strongly agree)	reported	not reported or not applicable	a priori	Thematic analysis	group response or summary	unclear or not reported	3
234	Spinks et al. 2019	Adaptation of potentially preventable medication-related hospitalisation indicators for indigenous populations in Australia using a modified Delphi technique	clinical patient care	modified	Percentage agreement (one scale point)	0.7	purposive sampling	13	3	Heterogeneous	national (Australia)	LimeSurvey	Closed questions with possibility to comment	101	Closed questions with possibility to comment	unclear or not reported	3-point scale ((i) accept indicator unchanged, (iii) specify alternative)	reported	not reported or not applicable	unclear or not reported	unclear or not reported	group response or summary	unclear or not reported	3
235	Stang et al. 2018	Diagnostic interpretation guidance for pediatric enteric pathogens: A modified delphi consensus process	clinical patient care	modified	Percentage agreement (adjacent scale points)	0.67	purposive sampling	14	12	Heterogeneous	local (North America)	not reported or not applicable	Closed questions with possibility to comment	19	Closed questions	19	5-point scale (1=strongly disagree, 5=strongly agree)	unclear or not reported	not reported or not applicable	a priori	unclear or not reported	group response or summary	Number of rounds	2
236	Stennett et al. 2018	Physical activity and exercise priorities in community dwelling people with multiple sclerosis: a Delphi study	healthcare/public health	classic	standardized measure of central tendency Dependency analyses	not applicable	purposive sampling snowball sampling	101	75	Homogeneous (only patients)	unclear or not reported	not reported or not applicable	Open-ended questions	unclear or not reported	Closed questions	10	2-point scale	unclear or not reported	reported	unclear or not reported	Content analysis	group response or summary	Number of rounds	4
237	Stoner et al. 2019	Social contributors to cardiometabolic diseases in indigenous populations: an international Delphi study	healthcare/public health	classic	Other	not applicable	purposive sampling snowball sampling	40	35	Heterogeneous	international	Qualtrics	Open-ended questions	unclear or not reported	Closed questions	unclear or not reported	not applicable	unclear or not reported	not reported or not applicable	unclear or not reported	Content analysis	group response or summary	unclear or not reported	3
238	Straat et al. 2020	Development of a personalized m/ehealth algorithm for the resumption of activities of daily life including work and sport after total and unicompartmental knee arthroplasty: A multidisciplinary Delphi study	healthcare/public health	classic	Percentage agreement (other conditions)	67% 75%	purposive sampling	15	9	Heterogeneous	national (Netherland)	not reported or not applicable	Closed questions	unclear or not reported	Closed questions	unclear or not reported	4-point scale (0=normal, 3=very limited)	unclear or not reported	not reported or not applicable	unclear or not reported	not applicable	group response or summary	Consensus reached	4
239	Strudwick et al. 2019	Adapting and validating informatics competencies for senior nurse leaders in the Canadian context: Results of a Delphi study	medical education	modified	Percentage agreement (adjacent scale points)	0.7	purposive sampling	25	23	Heterogeneous	national (Canada)	REDCap	Open-ended questions	26	Closed questions with possibility to comment	24	7-point scale (1=low priority, 7=high priority)	unclear or not reported	not reported or not applicable	unclear or not reported	unclear or not reported	group response or summary individual response	Consensus reached	3
240	Sudore et al. 2018	Outcomes That Define Successful Advance Care Planning: A Delphi Panel Consensus	healthcare/public health	classic	standardized measure of dispersion	not applicable	pool from a previous project or register	52	44	Heterogeneous	international	REDCap	Closed questions with possibility to comment	108	Closed questions with possibility to comment	78	7-point scale (1=not at all important, 7=extremely important)	unclear or not reported	not reported or not applicable	unclear or not reported	Content analysis	group response or summary individual response	Consensus reached	5
241	Sutherland et al. 2020	Envisioning the future of clinical analytics: A modified Delphi process in New South Wales, Australia	healthcare/public health	modified	Percentage agreement (one scale point)	0.8	pool from a previous project or register	35	15	Heterogeneous (incl. affected persons)	regional (New South Wales, Australia)	Sli.do	Closed questions with possibility to comment	23	Closed questions with possibility to comment	13	3-point scale (I accept this statement as formulated, I do not accept this statement, I propose a modification to the statement – change it to...)	unclear or not reported	not reported or not applicable	unclear or not reported	unclear or not reported	group response or summary	Consensus reached	2
242	Swart et al. 2019	Determination of multiple sclerosis indicators for value-based contracting using the Delphi method	clinical patient care	modified	Percentage agreement (adjacent scale points)	0.75	convenience sampling pool from a previous project or register	28	26	Heterogeneous (incl. affected persons)	regional (southwestern Pennsylvania)	SurveyMonkey	Closed questions with possibility to comment	24	Closed questions with possibility to comment	18	5-point scale (1=Not at all feasible, 5=Very feasible, 1=not important, 5=very important)	unclear or not reported	not reported or not applicable	unclear or not reported	unclear or not reported	group response or summary individual response	Consensus reached	2
243	Taghizadeh et al. 2019	Maternity care priorities for prevention of psychological birth trauma in Iran: A delphi consensus study	healthcare/public health	classic	standardized measure of dispersion	not applicable	purposive sampling	13	9	Heterogeneous	national (Iran)	not reported or not applicable	Closed questions with possibility to comment	38	Closed questions	unclear or not reported	5-point scale 3-point scale	unclear or not reported	not reported or not applicable	unclear or not reported	unclear or not reported	group response or summary individual response	unclear or not reported	2
244	Tehan et al. 2019	Important features of retail shoes for women with rheumatoid arthritis: A Delphi consensus survey	clinical patient care	classic	Other	not applicable	purposive sampling	39	30	Heterogeneous	international	Qualtrics	Closed questions with possibility to comment	1	Closed questions	20	9-point scale (1=not at all important, 9=absolutely essential)	unclear or not reported	not reported or not applicable	unclear or not reported	Content analysis	group response or summary individual response	Consensus reached Stability of judgements	3
245	Tejwani et al. 2021	A multi-stakeholder Delphi consensus core outcome set for clinical trials in moderate-to-severe asthma (coreASTHMA)	Methodological health research	modified	Percentage agreement (adjacent scale points)	0.7	purposive sampling	43	44	Heterogeneous (incl. affected persons)	international	Qualtrics	Closed questions	88	Closed questions	26	9-point scale (1=The outcome should not be included in the core outcome set, 9=The outcome is critical to include in the core outcome set)	reported	not reported or not applicable	a priori	not applicable	group response or summary individual response	unclear or not reported	3
246	Teoh et al. 2021	An International Collaborative Consensus Statement on En Bloc Resection of Bladder Tumour Incorporating Two Systematic Reviews, a Two-round Delphi Survey, and a Consensus Meeting	clinical patient care	modified	Percentage agreement (other conditions)	0.7	purposive sampling open calls	139	123	Heterogeneous	international	DelphiManager	Closed questions	unclear or not reported	Closed questions	unclear or not reported	9-point scale (1=Strongly disagree, 9=Strongly agree)	reported	not reported or not applicable	unclear or not reported	not applicable	group response or summary individual response	Number of rounds	2
247	Thompson et al. 2018	Patients’ and clinicians’ views of the psychological components of tinnitus treatment that could inform audiologists’ usual care: A delphi survey	clinical patient care	classic	Percentage agreement (adjacent scale points)	0.8	purposive sampling	40	39	Heterogeneous (incl. affected persons)	national (UK)	Bristol Online Survey	Open-ended questions	1	Closed questions	160	7-point scale	unclear or not reported	not reported or not applicable	a priori	Thematic analysis	group response or summary of different groups of participants individual response	unclear or not reported	3
248	Thorlacius et al. 2018	A core domain set for hidradenitis suppurativa trial outcomes: an international Delphi process	Methodological health research	classic	Percentage agreement (other conditions)	0.7	purposive sampling	93	78	Heterogeneous (incl. affected persons)	international	DelphiManager SurveyMonkey	Closed questions with possibility to comment	unclear or not reported	Closed questions	unclear or not reported	9-point scale (1=not important, 9=critical)	unclear or not reported	not reported or not applicable	a priori	unclear or not reported	group response or summary of different groups of participants individual response	unclear or not reported	5
249	Thorn et al. 2018	Core Items for a Standardized Resource Use Measure: Expert Delphi Consensus Survey	healthcare/public health	classic	Percentage agreement (other conditions)	0.4	open calls purposive sampling	41	23	Heterogeneous	national (UK)	REDCap	Closed questions with possibility to comment	60	Closed questions with possibility to comment	34	9-point scale (1=not important, 9=very important)	unclear or not reported	not reported or not applicable	a priori	Content analysis	group response or summary individual response	unclear or not reported	2
250	Thorn et al. 2020	Content of Health Economics Analysis Plans (HEAPs) for Trial-Based Economic Evaluations: Expert Delphi Consensus Survey	Methodological health research	classic	Percentage agreement (other conditions)	0.7	purposive sampling open calls	62	48	Heterogeneous	international	REDCap	Closed questions with possibility to comment	72	Closed questions with possibility to comment	72	9-point scale (1=low importance, 9=high importance)	unclear or not reported	not reported or not applicable	a priori	unclear or not reported	group response or summary individual response	Consensus reached	2
251	Tognetto et al. 2019	Core competencies in genetics for healthcare professionals: Results from a literature review and a Delphi method	medical education	modified	Percentage agreement (one scale point)	0.7	open calls	23	12	Heterogeneous	national (Italy)	not reported or not applicable	Closed questions with possibility to comment	33	Closed questions	unclear or not reported	3-point scale (important, not important) 2-point scale (yes, no)	unclear or not reported	not reported or not applicable	unclear or not reported	unclear or not reported	group response or summary	Consensus reached	3
252	Toma et al. 2019	A balanced approach to identifying, prioritising and evaluating all potential consequences of quality improvement: Modified Delphi study	healthcare/public health	modified	Percentage agreement (adjacent scale points)	0.8	purposive sampling snowball sampling	72	60	Heterogeneous	international	Bristol Online Surveys	Closed questions with possibility to comment	unclear or not reported	Closed questions with possibility to comment	unclear or not reported	5-point scale (not at all important, extremely important)	unclear or not reported	not reported or not applicable	a priori	Thematic analysis	group response or summary individual response	unclear or not reported	2
253	Topperzer et al. 2020	Establishment of consensus on content and learning objectives for an interprofessional education in childhood cancer: A Delphi survey	medical education	classic	standardized measure of central tendency	not applicable	snowball sampling	28	22	Heterogeneous	local (Scandinavia)	REDCap	Open-ended questions	17	Closed questions	168	5-point scale (1=not relevant, 5=extremely relevant)	unclear or not reported	not reported or not applicable	unclear or not reported	Content analysis	group response or summary	Number of rounds	3
254	Torrent-Farnell et al. 2018	The view of experts on initiatives to be undertaken to promote equity in the access to orphan drugs and specialised care for rare diseases in Spain: A Delphi consensus	healthcare/public health	classic	Percentage agreement (adjacent scale points)	0.75	purposive sampling snowball sampling	82	78	Heterogeneous (incl. affected persons)	national (Spain)	not reported or not applicable	Closed questions with possibility to comment	56	Closed questions	unclear or not reported	5-point scale (1=in total disagreement, 5=in total agreement)	unclear or not reported	not reported or not applicable	unclear or not reported	unclear or not reported	group response or summary individual response	Number of rounds	2
255	Trappey et al. 2019	Development of transfusion guidelines for injured children using a Modified Delphi Consensus Process	clinical patient care	modified	Percentage agreement (adjacent scale points)	0.8	snowball sampling	35	35	Heterogeneous	national (USA)	SurveyMonkey	Closed questions with possibility to comment	176	Closed questions with possibility to comment	4	5-point scale (1=Strongly agree, 5=This intervention may be harmful)	reported	not reported or not applicable	unclear or not reported	unclear or not reported	group response or summary of different groups of participants	Number of rounds	4
256	Tsay et al. 2021	Develop and validate family nurse practitioner transition program in Taiwan by using modified Delphi method	medical education	modified	Percentage agreement (unclear)	0.8	unclear or not reported	13	13	Heterogeneous	national (Taiwan)	not reported or not applicable	Closed questions with possibility to comment	unclear or not reported	Closed questions with possibility to comment	unclear or not reported	4-point scale (1=poor, 4=strong)	unclear or not reported	not reported or not applicable	unclear or not reported	unclear or not reported	group response or summary	unclear or not reported	3
257	Tyler et al. 2020	Developing a core outcome set for interventions to improve discharge from mental health inpatient services: A survey, Delphi and consensus meeting with key stakeholder groups	Methodological health research	classic	Percentage agreement (adjacent scale points)	0.75	purposive sampling open calls snowball sampling	69	68	Heterogeneous (incl. affected persons)	international	Qualtrics	Closed questions with possibility to comment	82	Closed questions	50	7-point scale (7=strongly agree, 1=strongly disagree)	unclear or not reported	not reported or not applicable	a priori	unclear or not reported	group response or summary	Number of rounds	2
258	Valerino-Perea et al. 2020	Development of an index to assess adherence to the traditional Mexican diet using a modified Delphi method	healthcare/public health	modified	Percentage agreement (adjacent scale points) standardized measure of central tendency standardized measure of dispersion	75% 67%	purposive sampling	22	17	Heterogeneous	national (Mexico)	Bristol Online Surveys	Closed questions with possibility to comment	unclear or not reported	Closed questions with possibility to comment	unclear or not reported	5-point scale (totally disagree, totally agree) 2-point scale (yes, no) 3-point scale (disagree, agree)	reported	not reported or not applicable	unclear or not reported	Thematic analysis	group response or summary individual response	Number of rounds	3
259	van Balen et al. 2019	What is geriatric rehabilitation and how should it be organized? A Delphi study aimed at reaching European consensus	clinical patient care	modified	standardized measure of dispersion	not applicable	purposive sampling	33	33	Heterogeneous	international	not reported or not applicable	Closed questions with possibility to comment	68	unclear or not reported	16	5-point scale (5=full agreement , 1=full disagreement)	reported	not reported or not applicable	unclear or not reported	unclear or not reported	group response or summary individual response	unclear or not reported	2
260	van den Driessen Mareeuw et al. 2020	Capturing the complexity of healthcare for people with down syndrome in quality indicators - A Delphi study involving healthcare professionals and patient organisations	clinical patient care	classic	standardized measure of central tendency Percentage agreement (adjacent scale points)	0.75	snowball sampling purposive sampling	33	26	Heterogeneous (incl. affected persons)	national (Netherlands)	Qualtrics	Closed questions with possibility to comment	35	Closed questions with possibility to comment	21	5-point scale (1=very important, 5=not important at all, 1=totally agree, 5=totally disagree)	reported	not reported or not applicable	a priori	unclear or not reported	group response or summary	Number of rounds	4
261	van Lier et al. 2018	Consensus-based cross-European recommendations for the identification, measurement and valuation of costs in health economic evaluations: a European Delphi study	methodological health research	classic	Percentage agreement (one scale point)	0.67	purposive sampling	19	16	Heterogeneous	international	not reported or not applicable	Closed questions with possibility to comment	unclear or not reported	Closed questions	unclear or not reported	2-point scale	unclear or not reported	not reported or not applicable	a priori	unclear or not reported	group response or summary individual response	unclear or not reported	3
262	van Rijssen et al. 2019	Core Set of Patient-reported Outcomes in Pancreatic Cancer (COPRAC): An International Delphi Study among Patients and Health Care Providers	clinical patient care	classic	Percentage agreement (other conditions)	0.8	purposive sampling	501	420	Heterogeneous (incl. affected persons)	international	not reported or not applicable	Closed questions with possibility to comment	56	Closed questions	57	9-point scale (1=not important , 9=very important)	unclear or not reported	not reported or not applicable	unclear or not reported	unclear or not reported	group response or summary of different groups of participants individual response	Number of rounds	2
263	van Schalkwyk et al. 2020	Identifying research priorities for health professions education research in sub-Saharan Africa using a modified Delphi method	medical education	modified	Percentage agreement (one scale point)	0.7	purposive sampling	90	52	Heterogeneous	regional (sub-Saharan Africa)	Qualtrics	Closed questions with possibility to comment	26	Closed questions	14	3-point scale (do not include, must be included)	reported	reported	a priori	unclear or not reported	group response or summary	Consensus reached	2
264	Verburg et al. 2019	Development of a standard set of outcome measures for non-specific low back pain in Dutch primary care physiotherapy practices: a Delphi study	clinical patient care	modified	standardized measure of central tendency	not applicable	purposive sampling	32	29	Heterogeneous	national (Netherlands)	LimeSurvey	Closed questions	13	Closed questions	unclear or not reported	9-point scale	unclear or not reported	not reported or not applicable	unclear or not reported	not applicable	group response or summary	unclear or not reported	2
265	Verhestraeten et al. 2020	Diagnosis, treatment, and follow-up of heart failure patients by general practitioners: A Delphi consensus statement	clinical patient care	classic	Percentage agreement (adjacent scale points)	0.6	purposive sampling	20	20	Heterogeneous	national (Belgium)	SurveyGizmo	Open-ended questions	unclear or not reported	Closed questions with possibility to comment	unclear or not reported	11-point scale	unclear or not reported	not reported or not applicable	a priori	unclear or not reported	group response or summary individual response	Number of rounds	3
266	Vicenzino et al. 2020	ICON 2019-International Scientific Tendinopathy Symposium Consensus: There are nine core health-related domains for tendinopathy (CORE DOMAINS): Delphi study of healthcare professionals and patients	clinical patient care	classic	Percentage agreement (one scale point)	0.7	purposive sampling	59	17	Heterogeneous (incl. affected persons)	international	not reported or not applicable	Closed questions with possibility to comment	41	Closed questions with possibility to comment	22	3-point scale (agree (yes), disagree (no))	reported	not reported or not applicable	a priori	unclear or not reported	group response or summary	unclear or not reported	2
267	Viljoen et al. 2020	Determining electrocardiography training priorities for medical students using a modified Delphi method	medical education	modified	Percentage agreement (adjacent scale points)	0.75	snowball sampling purposive sampling	131	101	Heterogeneous	national (South Africa)	REDCap	Closed questions with possibility to comment	53	Closed questions	54	5-point scale (strongly disagree, strongly agree)	reported	not reported or not applicable	a priori	Content analysis	group response or summary	unclear or not reported	3
268	Virgara et al. 2021	Development of Australian physical activity and screen time guidelines for outside school hours care: an international Delphi study	healthcare/public health	classic	Percentage agreement (adjacent scale points)	0.8	purposive sampling	67	36	Heterogeneous	international	LimeSurvey	Open-ended questions	11	Closed questions with possibility to comment	13	9-point scale (1=not important , 9=critically important)	unclear or not reported	not reported or not applicable	a priori	unclear or not reported	group response or summary individual response	Number of rounds	4
269	Vogel et al. 2019	A Delphi study to build consensus on the definition and use of big data in obesity research	methodological health research	classic	Percentage agreement (adjacent scale points)	0.7	purposive sampling	36	26	Heterogeneous	international	Qualtrics	Closed questions with possibility to comment	77	Closed questions	85	4-point scale (strongly agree, strongly disagree)	reported	not reported or not applicable	unclear or not reported	unclear or not reported	group response or summary individual response	Number of rounds	3
270	Vries et al. 2021	Effects of the reform of the Dutch healthcare into managed competition: Results of a Delphi study among experts	healthcare/public health	classic	standardized measure of dispersion	not applicable	snowball sampling purposive sampling	20	88	Heterogeneous	national (Netherlands)	Qualtrics	Open-ended questions	3	Closed questions	unclear or not reported	7-point scale (1=fully disagree, 7=fully agree)	unclear or not reported	not reported or not applicable	unclear or not reported	Content analysis	group response or summary of different groups of participants	unclear or not reported	3
271	Watson et al. 2019	Defining pharmacists’ roles in disasters: A Delphi study	healthcare/public health	classic	Percentage agreement (adjacent scale points)	0.8	snowball sampling purposive sampling	15	15	Heterogeneous	international	KeySurvey	Closed questions with possibility to comment	45	Closed questions	unclear or not reported	4-point scale (1=strongly disagree, 4=strongly agree) 5-point scale (1=strongly disagree, 5=strongly agree)	unclear or not reported	not reported or not applicable	unclear or not reported	unclear or not reported	group response or summary	Consensus reached Stability of judgements	3
272	Weir et al. 2018	Criteria required for an acceptable point-of-care test for UTI detection: Obtaining consensus using the Delphi technique	clinical patient care	classic	standardized measure of dispersion standardized measure of central tendency	not applicable	purposive sampling	17	15	Heterogeneous	international	SurveyGizmo	Closed questions with possibility to comment	33	Closed questions with possibility to comment	10	5-point scale (1=strongly disagree, 5=strongly agree)	unclear or not reported	not reported or not applicable	a priori	unclear or not reported	group response or summary individual response	Number of rounds	2
273	Whitaker et al. 2020	Assessing barriers to quality trauma care in low and middle-income countries: A Delphi study	healthcare/public health	modified	Percentage agreement (adjacent scale points)	0.7	purposive sampling	37	27	Heterogeneous	international	REDCap	Open-ended questions	unclear or not reported	Closed questions with possibility to comment	20	5-point scale (2=strongly agree, -2=strongly disagree)	unclear or not reported	not reported or not applicable	a priori	unclear or not reported	group response or summary	unclear or not reported	3
274	Whitham et al. 2018	Development of a standardised set of metrics for monitoring site performance in multicentre randomised trials: A Delphi study	methodological health research	classic	Percentage agreement (other conditions)	0.7	snowball sampling	277	211	Heterogeneous	national (UK)	Delphi Manager	Closed questions with possibility to comment	28	Closed questions with possibility to comment	34	9-point scale (1=not important , 9=critically important)	reported	not reported or not applicable	unclear or not reported	unclear or not reported	group response or summary individual response	Number of rounds	3
275	Willems et al. 2019	Exploration of suitable behaviour change techniques for lifestyle change in individuals with mild intellectual disabilities: A Delphi study	clinical patient care	classic	Percentage agreement (one scale point)	0.67	snowball sampling open calls	81	112	Heterogeneous	national (Netherlands)	Qualtrics	Closed questions with possibility to comment	40	Closed questions with possibility to comment	unclear or not reported	2-point scale (yes, no)	unclear or not reported	reported	unclear or not reported	unclear or not reported	group response or summary	Number of rounds Consensus reached	2
276	Williams et al. 2018	A Delphi study to develop indicators of cancer patient experience for quality improvement	clinical patient care	classic	Percentage agreement (adjacent scale points)	0.7	purposive sampling	149	112	Heterogeneous (incl. affected persons)	national (Australia)	REDCap	Closed questions with possibility to comment	105	Closed questions	71	7-point scale (1=High importance, 7=Low importance)	unclear or not reported	not reported or not applicable	unclear or not reported	unclear or not reported	group response or summary individual response	unclear or not reported	2
277	Wilpers et al. 2021	Modified Delphi Study on Nursing Practice and Science in Fetal Care	clinical patient care	modified	Percentage agreement (adjacent scale points)	0.75	purposive sampling	48	34	Heterogeneous	national (US)	Qualtrics	Open-ended questions	12	Closed questions with possibility to comment	57	7-point scale (1=not important at all, 7=extremely important)	unclear or not reported	not reported or not applicable	unclear or not reported	Content analysis	group response or summary individual response	Consensus reached Stability of judgements	3
278	Wong et al. 2020	Development of Evidence-Based Chinese Medicine Clinical Service Recommendations for Cancer Palliative Care Using Delphi Approach Based on the Evidence to Decision Framework	clinical patient care	classic	Percentage agreement (adjacent scale points)	0.75	purposive sampling	12	12	Heterogeneous	local (Hong Kong)	not reported or not applicable	Closed questions with possibility to comment	7	Closed questions with possibility to comment	4	4-point scale (strongly disagree, strongly agree)	unclear or not reported	not reported or not applicable	unclear or not reported	unclear or not reported	group response or summary individual response	unclear or not reported	2
279	Woodcock et al. 2020	A modified Delphi study to identify the features of high quality measurement plans for healthcare improvement projects	healthcare/public health	modified	Percentage agreement (one scale point)	0.75	snowball sampling	19	19	Heterogeneous	international	Qualtrics	Closed questions with possibility to comment	104	unclear or not reported	58	3-point scale (keep, remove, modify)	reported	not reported or not applicable	a priori	unclear or not reported	group response or summary individual response	unclear or not reported	2
280	Wu et al. 2020	Identification of the risks in CAR T-cell therapy clinical trials in China: a Delphi study	methodological health research	classic	Percentage agreement (adjacent scale points)	0.8	purposive sampling	20	20	Heterogeneous	national (China)	Qualtrics	Open-ended questions	unclear or not reported	Closed questions with possibility to comment	15	5-point scale (5=strongly agree, 1=strongly disagree)	unclear or not reported	not reported or not applicable	unclear or not reported	unclear or not reported	group response or summary individual response	unclear or not reported	3
281	Xiao et al. 2019	Consensus development of components of continuity of care for stroke patients: a Delphi methodology	clinical patient care	classic	Percentage agreement (adjacent scale points)	0.75	purposive sampling	15	13	Heterogeneous	national (China)	not reported or not applicable	Open-ended questions	unclear or not reported	Closed questions with possibility to comment	8	5-point scale (1=strongly agree, 5=strongly disagree)	unclear or not reported	not reported or not applicable	a priori	unclear or not reported	group response or summary individual response	Consensus reached Stability of judgements	3
282	Yu et al. 2020	Developing an assessment scale for long-term care reablement literacy in home care workers in Taiwan using a modified Delphi method	healthcare/public health	modified	standardized measure of dispersion standardized measure of central tendency	not applicable	snowball sampling	10	9	Heterogeneous	national (Taiwan)	not reported or not applicable	Closed questions with possibility to comment	unclear or not reported	unclear or not reported	unclear or not reported	5-point scale	unclear or not reported	not reported or not applicable	a priori	unclear or not reported	group response or summary	unclear or not reported	3
283	Yücel et al. 2019	A transdiagnostic dimensional approach towards a neuropsychological assessment for addiction: an international Delphi consensus study	clinical patient care	classic	Percentage agreement (adjacent scale points)	0.8	purposive sampling	37	36	Heterogeneous	international	not reported or not applicable	Closed questions with possibility to comment	39	Closed questions with possibility to comment	10	5-point scale (1=unimportant, 5=essential)	reported	not reported or not applicable	unclear or not reported	Thematic analysis	group response or summary individual response	Consensus reached Stability of judgements	3
284	Zarei et al. 2019	The scarce drugs allocation indicators in iran: A fuzzy delphi method based consensus	healthcare/public health	modified	Other	not applicable	purposive sampling	unclear or not reported	unclear or not reported	Heterogeneous	national (Iran)	not reported or not applicable	Closed questions	unclear or not reported	Closed questions	unclear or not reported	5-point scale (very unimportant, very important)	unclear or not reported	not reported or not applicable	unclear or not reported	not applicable	group response or summary individual response	Consensus reached	3
285	Zelmer et al. 2018	An assessment framework for e-mental health apps in canada: Results of a modified Delphi process	healthcare/public health	modified	Percentage agreement (adjacent scale points)	0.7	purposive sampling	25	19	Heterogeneous (incl. affected persons)	national (Canada)	not reported or not applicable	Closed questions with possibility to comment	unclear or not reported	unclear or not reported	unclear or not reported	5-point scale (strongly disagree, strongly agree) 4-point scale (poor, excellent) 3-point scale (not necessary, essential)	reported	not reported or not applicable	a priori	unclear or not reported	group response or summary	Consensus reached	2
286	Zhang et al. 2020	Competency framework for specialist critical care nurses: A modified Delphi study	medical education	modified	Percentage agreement (adjacent scale points)	0.75	purposive sampling	29	28	Heterogeneous	national (China)	not reported or not applicable	Closed questions with possibility to comment	101	unclear or not reported	10	5-point scale (1=strongly disagree, 5=strongly agree)	unclear or not reported	not reported or not applicable	unclear or not reported	unclear or not reported	group response or summary individual response	unclear or not reported	3
287	Zinab et al. 2019	A Delphi study for exploring nutritional policy priorities to reduce prevalence of non-communicable diseases in Islamic Republic of Iran	healthcare/public health	classic	standardized measure of dispersion	not applicable	purposive sampling snowball sampling	23	21	Heterogeneous	national (Iran)	not reported or not applicable	Closed questions with possibility to comment	21	Closed questions	22	5-point scale (1=very low, 5=very high)	unclear or not reported	not reported or not applicable	unclear or not reported	unclear or not reported	group response or summary individual response	unclear or not reported	2
